# Supplementary material for: Bifidobacterium animalis BD400 protects from collagen-induced arthritis through histidine metabolism
Source: Front Immunol. 2025 Jan 22;16:1518181. doi: 10.3389/fimmu.2025.1518181 (PMC11794514; doi:10.3389/fimmu.2025.1518181)
Supplement: Supplementary file 6 [file Table1.xlsx]

## Sheet: Sheet1
KEGG.id	Entry.type	KEGG.name
1.1.1.27	enzyme	L-lactate dehydrogenase
1.11.2.2	enzyme	myeloperoxidase
1.14.11.8	enzyme	trimethyllysine dioxygenase
1.2.1.3	enzyme	aldehyde dehydrogenase (NAD+)
1.2.1.18	enzyme	malonate-semialdehyde dehydrogenase (acetylating)
1.2.1.5	enzyme	aldehyde dehydrogenase [NAD(P)+]
1.4.3.22	enzyme	diamine oxidase
1.4.3.4	enzyme	monoamine oxidase
2.1.1.8	enzyme	histamine N-methyltransferase
2.1.1.22	enzyme	carnosine N-methyltransferase
2.1.2.5	enzyme	glutamate formimidoyltransferase
2.3.1.13	enzyme	glycine N-acyltransferase
2.3.1.192	enzyme	glycine N-phenylacetyltransferase
2.3.1.24	enzyme	sphingosine N-acyltransferase
2.3.1.48	enzyme	histone acetyltransferase
2.3.1.65	enzyme	bile acid-CoA:amino acid N-acyltransferase
2.3.2.27	enzyme	RING-type E3 ubiquitin transferase
2.3.2.32	enzyme	cullin-RING-type E3 NEDD8 transferase
2.6.1.19	enzyme	4-aminobutyrate---2-oxoglutarate transaminase
2.7.1.138	enzyme	ceramide kinase
2.7.1.33	enzyme	pantothenate kinase
2.7.1.48	enzyme	uridine kinase
2.7.11.1	enzyme	non-specific serine/threonine protein kinase
2.7.11.10	enzyme	IkappaB kinase
2.7.11.17	enzyme	Ca2+/calmodulin-dependent protein kinase
2.7.11.21	enzyme	polo kinase
2.7.11.22	enzyme	cyclin-dependent kinase
2.7.11.24	enzyme	mitogen-activated protein kinase
2.7.11.25	enzyme	mitogen-activated protein kinase kinase kinase
2.7.11.26	enzyme	tau-protein kinase
2.7.11.30	enzyme	receptor protein serine/threonine kinase
2.7.12.1	enzyme	dual-specificity kinase
2.7.8.27	enzyme	sphingomyelin synthase
2.7.8.29	enzyme	L-serine-phosphatidylethanolamine phosphatidyltransferase
2.8.2.4	enzyme	estrone sulfotransferase
3.1.1.98	enzyme	[Wnt protein] O-palmitoleoyl-L-serine hydrola...
3.1.3.16	enzyme	protein-serine/threonine phosphatase
3.1.4.12	enzyme	sphingomyelin phosphodiesterase
3.1.4.4	enzyme	phospholipase D
3.1.4.50	enzyme	glycosylphosphatidylinositol phospholipase D
3.1.4.54	enzyme	N-acetylphosphatidylethanolamine-hydrolysing phospholipase
3.4.13.18	enzyme	cytosol nonspecific dipeptidase
3.4.13.20	enzyme	beta-Ala-His dipeptidase
3.4.22.49	enzyme	separase
3.4.22.68	enzyme	Ulp1 peptidase
3.4.23.5	enzyme	cathepsin D
3.4.24.23	enzyme	matrilysin
3.5.1.15	enzyme	aspartoacylase
3.5.1.89	enzyme	N-acetylglucosaminylphosphatidylinositol deacetylase
3.5.1.92	enzyme	pantetheine hydrolase
3.5.2.7	enzyme	imidazolonepropionase
3.6.4.12	enzyme	DNA helicase
4.1.1.11	enzyme	aspartate 1-decarboxylase
4.1.1.22	enzyme	histidine decarboxylase
4.1.1.65	enzyme	phosphatidylserine decarboxylase
4.2.1.17	enzyme	enoyl-CoA hydratase
4.2.1.49	enzyme	urocanate hydratase
4.3.1.3	enzyme	histidine ammonia-lyase
4.3.1.4	enzyme	formimidoyltetrahydrofolate cyclodeaminase
6.2.1.16	enzyme	acetoacetate---CoA ligase
6.3.2.11	enzyme	carnosine synthase
