# Supplementary material for: Bifidobacterium animalis BD400 protects from collagen-induced arthritis through histidine metabolism
Source: Front Immunol. 2025 Jan 22;16:1518181. doi: 10.3389/fimmu.2025.1518181 (PMC11794514; doi:10.3389/fimmu.2025.1518181)
Supplement: Supplementary file 7 [file Table2.xlsx]

## Sheet: G_vs_B
id	MS2 name	MS2 score	level	MS1 name	MS1 ppm	mzmed	rtmed	type	HMDB	CAS	KEGG COMPOUND ID	Super.Class	Class	Sub.Class	Formula	G_1	G_2	G_3	G_4	G_5	G_6	MEAN G	B_1	B_2	B_3	B_4	B_5	B_6	MEAN B	VIP	P-VALUE	Q-VALUE	FOLD CHANGE	LOG_FOLDCHANGE
1	Terephthalic-Acid	3.99	level1			165.019	205.6	NEG	HMDB0002428	100-21-0	C06337	Shikimates and Phenylpropanoids	Phenolic acids	Simple phenolic acids	C8H6O4	0.814999	0.364956	0.453686	1.25148	0.944814	0.726651	0.75943	1.14855	1.20507	0.553505	1.3968	1.5861	0.605888	1.08265	1.05866	0.166633	0.540563	1.42561	0.511582
2	Uric acid	3.99	level1			167.021	190.8	NEG	HMDB0000289	69-93-2	C00366	Alkaloids			C5H4N4O3	0.643036	0.36933	0.713268	0.94201	0.886674	0.590646	0.690827	0.316875	0.635669	0.641972	0.673994	1.84387	0.786045	0.816403	0.0714346	0.599321	0.821366	1.18178	0.240957
3	N-Acetylmuramic acid	3.99	level1			292.104	180.7	NEG	HMDB0060493	2245794-62-9	C02713	Organic oxygen compounds	Organooxygen compounds	Carbohydrates and carbohydrate conjugates	C11H19NO8	0.719173	0.402546	0.663835	1.64339	0.935005	0.563505	0.821243	1.91335	2.5167	0.501976	2.67177	1.83203	1.15003	1.76431	1.5357	0.0327802	0.408797	2.14834	1.10322
4	5-Hydroxyhexanoic acid	3.99	level1			131.071	126.6	NEG	HMDB0000525	44843-89-2		Lipids and lipid-like molecules	Fatty Acyls	Fatty acids and conjugates	C6H12O3	0.907634	0.343249	0.401671	1.42818	0.824396	0.560783	0.744319	1.11683	1.09421	0.677992	1.3516	1.75134	0.676787	1.11146	1.21513	0.149305	0.528161	1.49326	0.578463
5	Ile-Leu	3.99	level1			243.171	94.8	NEG	HMDB0028911	26462-22-6		Organic acids and derivatives	Carboxylic acids and derivatives	Amino acids, peptides, and analogues	C12H24N2O3	0.452772	0.271105	0.30306	0.816252	0.743849	0.595316	0.530392	1.82142	1.45513	0.797909	1.53839	1.3963	0.741236	1.29173	2.03397	0.0032921	0.190952	2.43543	1.28417
6	Leu-Leu	3.99	level1			243.171	94.8	NEG	HMDB0028933	3303-31-9	C11332	Organic acids and derivatives	Carboxylic acids and derivatives	Amino acids, peptides, and analogues	C12H24N2O3	0.451355	0.270702	0.302432	0.81671	0.744513	0.595697	0.530235	1.82141	1.45211	0.79964	1.53926	1.39423	0.742844	1.29158	2.03452	0.00326448	0.190874	2.43587	1.28444
7	4-Hydroxybenzoic acid	3.99	level1			137.024	75.9	NEG	HMDB0000500	99-96-7	C00156	Shikimates and Phenylpropanoids	Phenolic acids	Simple phenolic acids	C7H6O3	0.959069	0.365072	0.491041	1.19669	0.654241	0.417902	0.680669	0.951586	0.840855	0.345564	1.4259	1.9324	0.85707	1.0589	0.898499	0.179059	0.548476	1.55567	0.637536
8	2-Hydroxy-3-methylbutyric acid	3.99	level1			117.056	55.5	NEG	HMDB0000407	4026-18-0		Fatty acids	Fatty Acids and Conjugates	Hydroxy fatty acids	C5H10O3	0.237742	0.109467	0.197816	0.384523	0.182613	0.125512	0.206279	0.459386	0.539829	1.29631	0.507665	0.34559	0.218957	0.56129	1.85175	0.0706492	0.462375	2.72102	1.44415
9	Maltose	3.98	level1			365.106	226.4	POS	HMDB0000163	69-79-4	C00208	Organic oxygen compounds	Organooxygen compounds	Carbohydrates and carbohydrate conjugates	C12H22O11	0.852641	1.01278	1.26064	1.29684	1.22678	1.14285	1.13209	1.2819	1.0059	1.11407	0.866635	0.611354	1.31776	1.03294	0.515568	0.460612	0.743202	0.912417	-0.132234
10	Methylsuccinic acid	3.98	level1			131.035	206.1	NEG	HMDB0001844	498-21-5		Fatty acids	Fatty Acids and Conjugates	Dicarboxylic acids	C5H8O4	0.861864	0.98829	0.445746	1.05973	0.578096	0.589428	0.753859	0.66799	0.691021	0.99221	0.66779	0.689347	0.65213	0.726748	0.00145327	0.818815	0.928009	0.964036	-0.0528406
11	Pyroglutamic acid	3.98	level1			128.035	174.1	NEG	HMDB0000267	98-79-3	C01879	Amino acids and Peptides	Small peptides	Aminoacids	C5H7NO3	1.2046	0.345749	0.632235	1.2166	1.36434	0.558312	0.886973	0.923321	1.29718	0.558719	1.04293	1.39901	0.983657	1.03414	0.636444	0.503101	0.767491	1.16592	0.221466
12	Trigonelline	3.98	level1			138.055	171.4	POS	HMDB0000875	535-83-1	C01004	Alkaloids and derivatives			C7H7NO2	1.92994	0.99626	1.94726	2.07662	2.38816	0.82813	1.6944	0.825083	0.979601	0.512592	0.696443	0.730838	1.66674	0.901882	1.66668	0.0268582	0.397434	0.532273	-0.909761
14	Dodecanedioic acid	3.98	level1			229.144	164.2	NEG	HMDB0000623	693-23-2	C02678	Fatty acids	Fatty Acids and Conjugates	Dicarboxylic acids	C12H22O4	1.19694	0.539955	0.517622	1.29058	1.06731	0.74451	0.892819	1.51324	1.34598	0.655429	1.0958	1.31235	0.988149	1.15182	1.04692	0.194149	0.560624	1.2901	0.367481
15	Orotic acid	3.98	level1			155.01	123.8	NEG	HMDB0000226	65-86-1	C00295	Alkaloids	Nicotinic acid alkaloids	Pyridine alkaloids	C5H4N2O4	0.625423	1.24054	0.514858	1.10661	0.866314	0.654507	0.834709	1.07437	0.782353	1.00138	1.19217	1.06045	0.65489	0.960935	0.846145	0.401124	0.707672	1.15122	0.203166
16	Adenosine	3.98	level1			268.104	76.8	POS	HMDB0000050	58-61-7	C00212	Carbohydrates	Nucleosides	Purine nucleosides	C10H13N5O4	0.750959	0.658174	0.936062	0.589355	1.08881	0.629878	0.77554	0.987765	1.06194	0.520665	0.538715	1.0097	0.974532	0.848887	0.393137	0.584108	0.811894	1.09457	0.13037
17	3-Hydroxyisovaleric acid	3.98	level1			117.056	76.8	NEG	HMDB0000754	625-08-1	C20827	Fatty acids	Fatty Acids and Conjugates	Hydroxy fatty acids	C5H10O3	0.406387	0.142241	0.280724	1.08445	0.39502	0.340325	0.441525	0.942474	0.583626	0.937099	1.58319	0.90546	0.665802	0.936276	1.71752	0.0305619	0.403968	2.12055	1.08444
18	3-Methylthiopropionic acid	3.98	level1			119.017	68.9	NEG	HMDB0001527	646-01-5	C08276	Fatty acids	Fatty Acids and Conjugates	Thia fatty acids	C4H8O2S	0.979156	0.421754	0.569557	0.913318	0.871658	0.397731	0.692196	0.75944	0.919809	0.389748	0.60427	2.94203	0.733639	1.05816	0.567706	0.394777	0.703466	1.52869	0.6123
19	Lauramine oxide	3.98	level1			230.248	64.7	POS		1643-20-5		Organic nitrogen compounds	Organonitrogen compounds	Aminoxides	C14H31NO	1.04666	0.75025	1.04984	0.880074	0.752326	1.35158	0.971787	1.11049	1.19854	1.34852	1.30202	0.981941	0.596571	1.08968	0.63096	0.438598	0.730246	1.12132	0.165195
20	Didanosine	3.98	level1			237.098	42	POS	HMDB0015037	69655-05-6	C06953	Nucleosides, nucleotides, and analogues	Purine nucleosides	Purine 2',3'-dideoxyribonucleosides	C10H12N4O3	1.1935	1.03573	1.21462	1.05129	0.968248	1.19295	1.10939	1.06272	1.10682	0.739084	1.3345	0.782354	0.918292	0.990628	0.964995	0.264426	0.616439	0.89295	-0.163348
21	2-Ethyl-2-hydroxybutyric acid	3.98	level1			131.071	41.3	NEG	HMDB0001975	3639-21-2		Lipids and lipid-like molecules	Fatty Acyls	Fatty acids and conjugates	C6H12O3	0.0692385	0.0616873	0.0830785	0.199053	0.138247	0.0301932	0.0969163	0.27501	0.478943	1.39038	0.388789	0.143059	0.113195	0.464896	1.85537	0.116411	0.498359	4.79688	2.2621
22	3alpha-Hydroxy-12-oxo-5beta-cholan-24-oic acid	3.98	level1			389.269	38.7	NEG	HMDB0000328	5130-29-0		Lipids and lipid-like molecules	Steroids and steroid derivatives	Bile acids, alcohols and derivatives	C24H38O4	0.976366	0.168322	0.31003	0.971296	1.20312	0.516121	0.690875	1.34638	1.79005	0.508033	1.6857	2.25968	0.689046	1.37982	1.33388	0.059256	0.448496	1.9972	0.997979
23	3-Phenylpropanoic acid	3.98	level1			149.061	35.9	NEG	HMDB0000764	501-52-0	C05629	Phenylpropanoids and polyketides	Phenylpropanoic acids		C9H10O2	0.822528	0.35105	0.343148	1.47001	0.730095	0.654307	0.728522	0.858867	1.09163	0.43028	0.643303	2.43404	0.599691	1.00964	0.670891	0.432944	0.728017	1.38587	0.470789
24	5'-Methylthioadenosine	3.98	level1			298.097	34.3	POS	HMDB0001173	2457-80-9	C00170	Carbohydrates	Nucleosides	Purine nucleosides	C11H15N5O3S	0.7125	1.06094	1.71378	0.765699	1.04215	0.769002	1.01068	0.446187	0.592475	0.951653	0.217603	0.774245	1.50183	0.747332	1.05141	0.296142	0.637727	0.739435	-0.435505
25	Tetradecyl sulfate (sodium)	3.98	level1			293.179	12.9	NEG	HMDB0014607	1191-50-0		Organic acids and derivatives	Organic sulfuric acids and derivatives	Sulfuric acid esters	C14H30O4S	1.14319	0.284902	0.577817	0.882149	0.647555	0.726204	0.710304	0.843475	0.797309	0.702332	1.73146	0.458484	0.770568	0.883938	0.580604	0.436043	0.729463	1.24445	0.315509
26	Hydroxyisocaproic acid	3.97	level1			131.071	41.3	NEG	HMDB0000665	498-36-2	C03264	Fatty acids	Fatty Acids and Conjugates	Hydroxy fatty acids	C6H12O3	0.0692091	0.0616639	0.0830199	0.198974	0.13812	0.0301802	0.0968612	0.274973	0.478605	1.39101	0.388634	0.143004	0.113246	0.464913	1.85561	0.116506	0.498378	4.79978	2.26297
27	beta-Alanine	3.97	level1			88.0403	204.9	NEG	HMDB0000056	107-95-9	C00099	Amino acids and Peptides	Small peptides	Aminoacids	C3H7NO2	0.850247	0.444311	0.769363	1.43555	0.97312	0.664911	0.85625	0.722766	0.808897	0.530543	1.27944	1.72603	1.18636	1.04234	0.479792	0.428574	0.724961	1.21733	0.283719
28	2-Aminoheptanoic acid	3.97	level1			144.103	141.2	NEG	HMDB0094649	44902-02-5		Organic acids and derivatives	Carboxylic acids and derivatives	Amino acids, peptides, and analogues	C7H15NO2	1.37116	0.660593	0.33976	1.73685	1.00963	0.823551	0.990257	1.48168	2.49876	1.63346	1.96382	2.02249	0.555569	1.69263	1.30882	0.0646816	0.457733	1.70928	0.773392
30	alpha-Muricholic acid	3.97	level1			407.28	96.8	NEG	HMDB0000506	2393-58-0	C17647	Lipids and lipid-like molecules	Steroids and steroid derivatives	Bile acids, alcohols and derivatives	C24H40O5	0.406139	0.179275	0.197332	1.019	0.379072	0.609747	0.465094	1.00428	1.09752	0.545882	1.24601	0.725331	0.242298	0.810219	1.30146	0.115353	0.497794	1.74206	0.800791
31	Leu-Ile	3.97	level1			245.186	92.2	POS	HMDB0028932	36077-41-5		Organic acids and derivatives	Carboxylic acids and derivatives	Amino acids, peptides, and analogues	C12H24N2O3	0.590652	0.89746	0.698087	0.698613	0.855043	1.00037	0.790037	1.49519	1.32185	1.36368	1.11315	0.889011	1.14681	1.22162	2.12037	0.00252763	0.165808	1.54628	0.628798
32	FAPy-adenine	3.97	level1			154.072	82.1	POS	HMDB0004816	5122-36-1	C06502	Organoheterocyclic compounds	Diazines	Pyrimidines and pyrimidine derivatives	C5H7N5O	1.93564	1.60325	1.19636	1.27997	1.6186	0.184735	1.30309	0.971717	1.08667	1.40169	1.03827	0.442655	0.820512	0.960253	0.314681	0.249315	0.604447	0.736904	-0.440451
33	2-Ketobutyric acid	3.97	level1			101.024	32.9	NEG	HMDB0000005	600-18-0	C00109	Fatty acids	Fatty Acids and Conjugates	Oxo fatty acids	C4H6O3	0.803089	0.253409	0.849141	1.00255	0.92149	1.11789	0.824594	0.202044	0.47419	0.299412	0.398793	0.81099	1.10904	0.549077	1.17045	0.171132	0.542952	0.665876	-0.586675
34	Sphingosine	3.97	level1			282.279	32.6	POS	HMDB0000252	123-78-4	C00319	Fatty acids	Spingolipids	Sphingoid bases	C18H37NO2	0.651097	1.33621	1.16427	1.29253	1.02068	0.281041	0.957638	0.943856	1.42146	0.868686	0.679742	1.95572	0.720907	1.09839	0.571312	0.605291	0.824468	1.14698	0.197844
35	3-Hydroxybenzoic acid	3.96	level1			137.024	75.9	NEG	HMDB0002466	to_check	C00587	Shikimates and Phenylpropanoids	Phenolic acids	Simple phenolic acids	C7H6O3	0.954548	0.364291	0.490382	1.19831	0.655159	0.418139	0.680137	0.952657	0.839725	0.345902	1.42783	1.92827	0.857907	1.05871	0.901352	0.178057	0.547513	1.55662	0.638416
36	2-Hydroxyhexanoic acid	3.96	level1			131.071	41.3	NEG	HMDB0001624	6064-63-7		Fatty acids	Fatty Acids and Conjugates	Hydroxy fatty acids	C6H12O3	0.0690612	0.061646	0.082909	0.198983	0.138154	0.0301821	0.0968225	0.274922	0.477966	1.39089	0.388651	0.142963	0.113236	0.464771	1.85575	0.116561	0.498378	4.80023	2.2631
37	Anserine	3.96	level1			241.129	242.1	POS	HMDB0000194	584-85-0	C01262	Amino acids and Peptides	Small peptides	Dipeptides	C10H16N4O3	0.777882	0.688857	0.960571	0.92608	0.827085	0.999506	0.86333	0.558443	0.89073	0.955061	0.565229	0.663175	0.987276	0.769986	0.832411	0.344155	0.669843	0.891878	-0.165081
38	Glutaric acid	3.96	level1			131.035	219.1	NEG	HMDB0000661	110-94-1	C00489	Fatty acids	Fatty Acids and Conjugates	Dicarboxylic acids	C5H8O4	0.407662	0.569624	0.219213	0.874447	0.200863	0.453397	0.454201	0.563038	0.527807	0.809441	0.537305	0.352663	0.273953	0.510701	0.648657	0.666402	0.857805	1.12439	0.169149
39	Suberic acid	3.96	level1			173.082	205.5	NEG	HMDB0000893	505-48-6	C08278	Fatty acids	Fatty Acids and Conjugates	Dicarboxylic acids	C8H14O4	1.50385	0.884485	0.548817	1.50049	1.23496	0.801805	1.07907	1.33419	1.57948	0.880906	1.28758	0.938536	0.740765	1.12691	0.358161	0.822665	0.929417	1.04433	0.0625832
40	2-Aminoisobutyric acid	3.96	level1			102.056	192.7	NEG	HMDB0001906	62-57-7	C03665	Amino acids and Peptides	Small peptides	Aminoacids	C4H9NO2	1.80389	0.553026	0.805128	1.23737	0.75352	0.440487	0.932236	1.95052	2.42725	0.572937	1.03976	1.21096	0.799167	1.33343	0.943519	0.287673	0.630217	1.43036	0.516377
41	Alanylalanine (Ala-Ala)	3.96	level1			159.077	189.4	NEG	HMDB0003459	923-16-0	C00993	Amino acids and Peptides	Small peptides	Aminoacids	C6H12N2O3	0.880068	0.253868	0.209816	0.705337	0.856298	0.261796	0.527864	1.49065	1.52431	0.922581	1.75525	1.11717	0.649839	1.2433	1.79646	0.00760061	0.275217	2.35534	1.23594
43	Betaine	3.96	level1			118.086	162	POS	HMDB0000043	107-43-7	C00719	Organic acids and derivatives	Carboxylic acids and derivatives	Amino acids, peptides, and analogues	C5H11NO2	0.843812	0.816902	13.2216	7.39095	0.804106	1.04848	4.02097	0.963702	0.800982	0.895493	0.631351	0.935028	11.746	2.66209	0.512015	0.637519	0.843368	0.662053	-0.59498
44	3-Amino-4-methylpentanoic acid	3.96	level1			130.087	159.2	NEG	HMDB0245808			Organic acids and derivatives	Carboxylic acids and derivatives	Amino acids, peptides, and analogues	C6H13NO2	0.661864	0.412216	0.359239	1.13557	0.812783	0.601753	0.663905	1.0938	0.855905	0.61772	1.07554	1.36203	0.695176	0.950027	1.30858	0.109337	0.494089	1.43097	0.516992
45	Glycohyodeoxycholic acid	3.96	level1			448.306	125.4	NEG				Lipids and lipid-like molecules	Steroids and steroid derivatives	Bile acids, alcohols and derivatives	C26H43NO5	0.0519884	0.0849837	0.446131	0.82379	0.387444	1.02802	0.470394	0.165028	1.85917	0.204196	1.96105	2.61296	0.236878	1.17321	0.883756	0.187308	0.555085	2.49411	1.31853
46	2-oxindole-3-acetate	3.96	level1			190.051	123.7	NEG	HMDB0035514	2971-31-5		Alkaloids			C10H9NO3	0.222994	0.0557584	0.067378	0.984802	0.469773	0.244899	0.340934	0.991972	0.258206	0.0616339	1.52227	0.133234	0.12946	0.516129	0.348506	0.550994	0.793202	1.51387	0.59824
47	Val-Val	3.96	level1			215.14	122	NEG	HMDB0029140	3918-94-3		Organic acids and derivatives	Carboxylic acids and derivatives	Amino acids, peptides, and analogues	C10H20N2O3	0.749851	0.304616	0.358758	1.06903	1.02026	0.622418	0.687489	1.53722	1.56831	0.830644	1.77088	1.33	0.908948	1.32434	1.75059	0.0106379	0.308471	1.92634	0.94586
48	Hyocholic acid	3.96	level1			407.28	108.1	NEG	HMDB0000760			Lipids and lipid-like molecules	Steroids and steroid derivatives	Bile acids, alcohols and derivatives	C24H40O5	0.377671	0.275275	0.277709	1.12231	0.600588	0.754	0.567925	1.04749	1.18167	0.896987	0.970337	3.33413	0.228239	1.27647	1.24876	0.169829	0.542337	2.24761	1.16839
49	Taurocholic acid	3.96	level1			516.299	108	POS	HMDB0000036	81-24-3	C05122	Terpenoids	Steroids	Cholane steroids	C26H45NO7S	0.704901	1.01038	0.87937	0.389863	0.860051	0.722479	0.761175	0.497483	0.680518	1.30319	1.12358	0.411944	0.977165	0.832314	0.052605	0.684588	0.866106	1.09346	0.1289
50	Levulinic acid	3.96	level1			115.04	103.6	NEG	HMDB0000720	123-76-2		Fatty acids	Fatty Acids and Conjugates	Oxo fatty acids	C5H8O3	1.08502	0.361673	0.453286	1.15604	0.840984	0.664616	0.760271	1.14536	1.2678	0.621397	1.56846	1.7776	0.677399	1.17634	1.19723	0.10294	0.489328	1.54726	0.629715
51	2-Hydroxybutyric acid	3.96	level1			103.04	90.9	NEG	HMDB0000008	600-15-7	C05984	Fatty acids	Fatty Acids and Conjugates	Hydroxy fatty acids	C4H8O3	0.211397	0.248792	0.166153	0.792296	1.19374	0.342393	0.492462	1.09575	2.61135	0.764328	0.612018	3.04843	1.20886	1.55679	1.8181	0.0391472	0.424952	3.16124	1.66049
52	Phenylpyruvic acid	3.96	level1			163.04	75.7	NEG	HMDB0000205	156-06-9	C00166	Shikimates and Phenylpropanoids	Phenolic acids	Simple phenolic acids	C9H8O3	0.0768396	0.353309	0.426542	0.406767	0.146472	0.779291	0.36487	2.38565	1.3837	0.495421	5.65976	0.520849	0.420198	1.81093	1.69244	0.142514	0.521602	4.96322	2.31128
53	3'-O-methylcytidine	3.96	level1			240.098	71.5	POS	HMDB0304396	20594-00-7		Nucleosides, nucleotides, and analogues	Purine nucleosides		C10H15N3O5	1.20371	1.40376	1.21349	1.07671	1.14497	1.11632	1.19316	0.954976	1.01505	1.11484	0.951283	0.7497	0.94138	0.954538	1.82454	0.00557375	0.241145	0.800009	-0.321912
54	Dimethylmalonic acid	3.96	level1			131.035	70.5	NEG	HMDB0002001	595-46-0		Fatty acids	Fatty Acids and Conjugates	Dicarboxylic acids	C5H8O4	1.09658	0.567293	0.832082	1.36525	1.06869	0.669099	0.933165	0.615071	0.628311	0.637487	0.588372	1.45333	0.883594	0.801027	0.76328	0.488814	0.760109	0.858398	-0.220281
55	Adenine	3.96	level1			134.047	67.6	NEG	HMDB0000034	73-24-5	C00147	Alkaloids	Histidine alkaloids	Imidazole alkaloids	C5H5N5	0.433684	0.0564156	0.523258	1.50038	1.15128	0.204372	0.644898	1.5904	2.01513	0.0358962	3.61837	1.77684	0.341686	1.56305	0.648768	0.140828	0.520718	2.42372	1.27722
56	Benzoic acid	3.96	level1			121.029	39.3	NEG	HMDB0001870	65-85-0	C00180	Shikimates and Phenylpropanoids	Phenolic acids	Simple phenolic acids	C7H6O2	0.887807	0.575857	0.65486	1.66694	1.52094	0.75117	1.0096	1.0258	1.18156	0.607952	1.96931	2.81045	0.969568	1.42744	0.757362	0.30076	0.640606	1.41387	0.49965
57	3,3-Dimethylglutaric acid	3.96	level1			159.066	38.3	NEG	HMDB0002441	4839-46-7		Lipids and lipid-like molecules	Fatty Acyls	Fatty acids and conjugates	C7H12O4	1.92691	0.982887	0.549619	1.73877	0.872579	0.763134	1.13898	1.29738	0.938015	1.21119	0.931526	0.819692	1.0319	1.03828	0.0522133	0.689521	0.868239	0.911589	-0.133544
58	Pyridoxal (Vitamin B6)	3.96	level1			150.055	37.2	POS	HMDB0001545	66-72-8	C00250	Alkaloids	Nicotinic acid alkaloids	Pyridine alkaloids	C8H9NO3	0.875472	1.06918	0.880297	0.769225	0.791437	0.962018	0.891272	0.870143	0.879061	1.07613	0.588172	0.705409	0.831255	0.825029	0.585591	0.436459	0.729541	0.925676	-0.111421
59	3-Methoxyphenylacetic acid	3.96	level1			165.056	36.6	NEG	HMDB0059969	1798-09-0		Shikimates and Phenylpropanoids	Phenolic acids	Simple phenolic acids	C9H10O3	0.868713	0.139208	0.121368	0.551059	0.178102	0.231868	0.348386	1.15332	1.47759	1.57279	1.74108	0.0630997	0.0636855	1.01193	0.821591	0.0745007	0.466956	2.90461	1.53835
60	Uracil	3.96	level1			111.02	34.7	NEG	HMDB0000300	66-22-8	C00106	Alkaloids	Nicotinic acid alkaloids	Pyridine alkaloids	C4H4N2O2	0.74983	0.406931	0.63996	1.33973	1.08114	0.474456	0.782007	1.69059	0.889057	0.479276	2.10468	1.39763	0.67791	1.20652	0.999842	0.183192	0.55233	1.54286	0.625603
61	Thymine	3.96	level1			125.036	31	NEG	HMDB0000262	65-71-4	C00178	Alkaloids	Nicotinic acid alkaloids	Pyridine alkaloids	C5H6N2O2	0.681237	0.537352	0.652537	1.40242	1.13096	0.403565	0.801345	2.6387	1.4437	0.484684	3.7184	1.23938	0.666819	1.69861	1.23019	0.143601	0.522868	2.1197	1.08386
62	alpha-Linolenic acid	3.96	level1			277.217	19.5	NEG	HMDB0001388	463-40-1	C06427	Fatty acids	Fatty Acids and Conjugates	Unsaturated fatty acids	C18H30O2	1.09998	0.473519	0.45846	1.74305	1.02994	0.617074	0.90367	1.49581	1.32477	0.434088	2.43917	1.38437	0.671626	1.29164	0.7749	0.295913	0.637653	1.42933	0.515335
63	Cer(d18:1/16:0)	3.96	level1			520.508	15.9	POS	HMDB0004949	24696-26-2		Lipids and lipid-like molecules	Sphingolipids	Ceramides	C34H67NO3	0.954294	0.550128	0.882402	0.583517	1.48702	0.255668	0.785505	0.599963	0.628646	0.575378	0.471843	0.56538	0.579916	0.570188	0.601322	0.272249	0.621147	0.725886	-0.462184
65	Donepezil	3.96	level1			380.221	15.6	POS	HMDB0005041	120014-06-4	D07869	Organoheterocyclic compounds	Piperidines	Benzylpiperidines	C24H29NO3	0.585561	1.36872	0.711007	1.53451	0.84924	1.04614	1.01586	1.0378	0.717323	0.959743	1.25298	0.730862	1.00405	0.950461	0.0641393	0.714367	0.88029	0.93562	-0.096006
66	Trehalose	3.95	level1			365.106	226.4	POS	HMDB0000975	99-20-7	C01083	Carbohydrates	Saccharides	Disaccharides	C12H22O11	0.856632	1.01938	1.26674	1.30744	1.23501	1.15325	1.13974	1.29052	1.01076	1.12167	0.873714	0.615337	1.32674	1.03979	0.515237	0.46045	0.743202	0.912302	-0.132416
67	7-Ketolithocholic acid	3.95	level1			389.269	38.7	NEG	HMDB0000467	4651-67-6		Lipids and lipid-like molecules	Steroids and steroid derivatives	Bile acids, alcohols and derivatives	C24H38O4	0.974948	0.168603	0.310736	0.971777	1.20357	0.516357	0.690998	1.34561	1.79413	0.508288	1.68654	2.26345	0.689392	1.38123	1.33472	0.0591485	0.448496	1.9989	0.999205
68	2'-O-methylcytidine	3.95	level1			240.098	71.5	POS	HMDB0242132			Nucleosides, nucleotides, and analogues	Pyrimidine nucleosides		C10H15N3O5	1.20407	1.40499	1.21419	1.07598	1.14781	1.11658	1.19394	0.958295	1.01564	1.11798	0.950638	0.750356	0.944035	0.956157	1.8174	0.00583321	0.244567	0.800844	-0.320407
69	gamma-Linolenic acid	3.95	level1			277.217	19.5	NEG	HMDB0003073	506-26-3	C06426	Fatty acids	Fatty Acids and Conjugates	Unsaturated fatty acids	C18H30O2	1.04902	0.45228	0.437055	1.67381	1.03831	0.591789	0.873711	1.47531	1.26292	0.438337	2.34228	1.32227	0.6782	1.25322	0.814513	0.284638	0.628309	1.43437	0.520413
71	Prolylhydroxyproline	3.95	level1			229.118	244.1	POS	HMDB0006695	18684-24-7		Organic acids and derivatives	Carboxylic acids and derivatives	Amino acids, peptides, and analogues	C10H16N2O4	1.35976	1.10376	1.86789	1.41131	1.43586	0.735009	1.31893	0.833289	1.10996	0.783721	0.8936	0.880246	1.15182	0.942106	1.4482	0.0466842	0.433894	0.714295	-0.485409
72	Carnitine	3.95	level1			162.112	208.2	POS	HMDB0000062	541-15-1	C00318	Organic nitrogen compounds	Organonitrogen compounds	Quaternary ammonium salts	C7H15NO3	1.27251	1.04262	2.82997	2.09346	0.90667	1.00876	1.52566	0.90414	0.983771	0.992	0.726858	0.700386	3.08689	1.23234	0.781486	0.562031	0.798807	0.80774	-0.308036
73	Proline	3.95	level1			116.07	184.2	POS	HMDB0003411	344-25-2	C16435	Amino acids and Peptides	Small peptides	Aminoacids	C5H9NO2	1.19545	1.00907	1.48901	1.10289	1.20449	0.970401	1.16188	0.525148	0.628014	0.80996	0.713483	1.15269	1.41626	0.87426	1.56669	0.100339	0.487736	0.75245	-0.410333
74	6-Aminonicotinic acid	3.95	level1			139.05	169.3	POS		3167-49-5		Organoheterocyclic compounds	Pyridines and derivatives	Pyridinecarboxylic acids and derivatives	C6H6N2O2	1.37832	1.29365	1.5298	1.18494	1.13768	1.14843	1.2788	0.454081	0.840403	1.11158	0.339731	0.992264	1.4516	0.864943	1.50576	0.0601272	0.450375	0.676369	-0.564117
75	Leucine	3.95	level1			132.102	158	POS	HMDB0062203	61-90-5	C00123	Amino acids and Peptides	Small peptides	Amino fatty acids	C6H13NO2	0.756041	0.777965	0.767955	0.913064	0.890366	1.02042	0.854301	0.630086	1.2058	1.04987	1.17239	0.79068	1.03173	0.980092	0.755236	0.243565	0.600336	1.14724	0.198172
76	Pantothenic acid	3.95	level1			218.103	156.5	NEG	HMDB0000210	79-83-4	C00864	Fatty acids	Fatty Acids and Conjugates	Hydroxy fatty acids	C9H17NO5	0.440431	0.416297	0.596581	0.934109	0.554843	0.360142	0.5504	0.697123	0.706882	0.645034	1.01893	1.12667	0.861435	0.842679	1.62568	0.0308524	0.405713	1.53103	0.614502
77	2-Aminooctanoic acid	3.95	level1			158.119	123.4	NEG	HMDB0000991	644-90-6		Organic acids and derivatives	Carboxylic acids and derivatives	Amino acids, peptides, and analogues	C8H17NO2	0.921775	0.414606	0.34507	1.28129	1.12754	0.447103	0.75623	0.728638	0.886152	0.41204	1.12104	1.5089	0.669392	0.887694	0.501526	0.57724	0.808808	1.17384	0.231236
78	Val-Met	3.95	level1			247.112	112.7	NEG	HMDB0029133	14486-09-0		Organic acids and derivatives	Carboxylic acids and derivatives	Amino acids, peptides, and analogues	C10H20N2O3S	0.430866	0.212424	0.272722	0.769198	0.626044	0.622188	0.488907	1.94915	1.37679	0.851603	1.30285	1.51051	0.765229	1.29269	2.07016	0.00244288	0.164914	2.64404	1.40274
79	LacCer(d18:1/16:0)	3.95	level1			862.624	104.2	POS	HMDB0006750	4201-62-1		Lipids and lipid-like molecules	Sphingolipids	Glycosphingolipids	C46H87NO13	0.205883	0.508378	0.803937	0.935874	0.566325	0.627855	0.608042	0.716107	0.421427	0.253987	0.482632	0.460836	0.329568	0.444093	0.587605	0.208061	0.572995	0.730366	-0.453309
80	Methyl beta-D-Galactopyranoside	3.95	level1			193.071	94	NEG				Carbohydrates	Saccharides	Monosaccharides	C7H14O6	1.73873	0.65042	1.50909	1.23171	0.603487	0.498848	1.03872	2.08766	0.542105	0.8241	0.904947	2.04995	1.82282	1.37193	0.540225	0.368911	0.686376	1.32079	0.401406
81	L-Valyl-L-phenylalanine	3.95	level1			265.154	91.3	POS	HMDB0029134	3918-92-1		Organic acids and derivatives	Carboxylic acids and derivatives	Amino acids, peptides, and analogues	C14H20N2O3	0.555032	0.936881	0.70825	0.656029	1.16006	0.856533	0.812131	1.50301	1.4118	1.29279	1.27251	0.900455	1.03785	1.2364	1.95568	0.00813018	0.280365	1.52242	0.606362
82	Tauro-gamma-muricholic acid	3.95	level1			514.283	89.6	NEG	HMDB0000932			Lipids and lipid-like molecules	Steroids and steroid derivatives	Bile acids, alcohols and derivatives	C26H45NO7S	0.614893	0.383192	0.632538	0.783495	0.650411	0.635679	0.616701	0.834308	1.11841	1.20784	1.9696	0.834573	0.484344	1.07485	1.52893	0.0784372	0.470406	1.74289	0.801485
83	Pyrrole-2-carboxylic acid	3.95	level1			110.025	79.6	NEG	HMDB0004230	634-97-9	C05942	Alkaloids	Proline alkaloids	Pyrrole alkaloids	C5H5NO2	0.750527	0.462051	0.506898	0.900875	0.691753	0.443471	0.625929	0.802223	0.53041	0.331403	1.14771	1.16641	0.585205	0.760561	0.379148	0.415623	0.717863	1.21509	0.281065
84	Ribothymidine	3.95	level1			257.077	55.5	NEG	HMDB0000884	1463-10-1		Carbohydrates	Nucleosides	Pyrimidine nucleosides	C10H14N2O6	1.37582	0.230022	0.40175	1.40031	0.437679	0.910578	0.792693	2.69065	0.958971	0.68039	1.4498	1.42089	0.69632	1.31617	1.17249	0.189737	0.557198	1.66038	0.731511
85	Isodeoxycholic acid	3.95	level1			391.285	55	NEG	HMDB0002536	566-17-6	C17661	Lipids and lipid-like molecules	Steroids and steroid derivatives	Bile acids, alcohols and derivatives	C24H40O4	0.656789	0.336493	0.406366	1.63039	0.688749	0.908644	0.771239	1.13567	1.03818	0.905574	1.36795	1.68836	0.705646	1.14023	1.32685	0.152791	0.529127	1.47844	0.564074
86	Deoxyadenosine	3.95	level1			252.109	54.7	POS	HMDB0000101	958-09-8	C00559	Carbohydrates	Nucleosides	Purine nucleosides	C10H13N5O3	0.640483	0.637271	1.4854	0.804997	1.06823	0.755239	0.898603	1.37086	0.933347	0.371599	1.24108	0.678946	0.737426	0.888875	0.0664686	0.962632	0.987693	0.989174	-0.0157034
87	4-Aminobenzoic acid	3.95	level1			136.04	52.7	NEG	HMDB0001392	150-13-0	C00568	Amino acids and Peptides	Small peptides	Aminoacids	C7H7NO2	1.09727	0.603351	0.390218	1.39284	0.888705	0.558965	0.821892	1.04347	1.25327	0.675278	1.11072	1.95266	0.650238	1.11427	0.945593	0.265669	0.616938	1.35574	0.439079
88	Pyruvate	3.95	level1			87.0087	42.1	NEG	HMDB0000243	127-17-3	C00022	Fatty acids	Fatty Acids and Conjugates	Oxo fatty acids	C3H4O3	0.775826	0.349612	0.867732	1.31647	0.898302	1.17685	0.897465	0.356109	0.596309	0.22728	1.53681	0.686577	0.549452	0.658756	1.01912	0.330607	0.660844	0.734018	-0.446113
89	Taurochenodeoxycholic acid	3.95	level1			498.289	41	NEG	HMDB0000951	516-35-8	C05465	Terpenoids	Steroids	Cholane steroids	C26H45NO6S	0.471775	0.228175	0.545553	0.648937	0.574437	0.572538	0.506902	0.850516	0.929133	0.727732	1.76762	1.0392	0.383505	0.949618	1.52257	0.0657071	0.457936	1.87337	0.905639
90	9-Ethyladenine	3.95	level1			164.093	28	POS				Organoheterocyclic compounds	Imidazopyrimidines	Purines and purine derivatives	C7H9N5	1.02693	1.35257	2.10342	0.975214	1.54358	0.894815	1.31609	0.606132	1.14706	0.809821	1.3577	1.17453	1.528	1.10387	0.832695	0.384811	0.695976	0.838754	-0.25368
91	2-Hydroxypyridine	3.95	level1			96.0443	23.8	POS	HMDB0013751	142-08-5	C02502	Alkaloids	Nicotinic acid alkaloids	Pyridine alkaloids	C5H5NO	0.987293	1.53773	1.26172	1.31076	1.0206	1.89263	1.33512	0.322284	0.963601	0.864729	0.307746	1.2586	1.627	0.89066	1.33996	0.109791	0.494376	0.6671	-0.584025
92	Linoleic acid	3.95	level1			279.233	19.5	NEG	HMDB0000673	60-33-3	C01595	Fatty acids	Fatty Acids and Conjugates	Unsaturated fatty acids	C18H32O2	0.874365	0.411584	0.374868	1.32113	1.14956	0.424119	0.759271	1.19519	1.05853	0.460662	1.70361	1.02817	0.614288	1.01008	0.844721	0.334906	0.663979	1.33032	0.411777
93	Indole-3-carboxaldehyde	3.95	level1			144.045	19.3	NEG	HMDB0029737	487-89-8	C08493	Alkaloids	Tryptophan alkaloids	Simple indole alkaloids	C9H7NO	0.858326	0.23146	0.208297	0.960961	1.00272	0.259836	0.586934	0.961465	1.07579	0.329093	1.54121	2.11146	0.557214	1.09604	1.12447	0.13195	0.511183	1.8674	0.901028
94	Arachidonic acid (AA)	3.95	level1			303.233	19.2	NEG	HMDB0001043	506-32-1	C00219	Fatty acids	Fatty Acids and Conjugates	Unsaturated fatty acids	C20H32O2	1.16988	0.153383	0.34161	0.730486	1.96199	0.344494	0.783639	0.557784	1.0359	0.316701	1.17509	1.18602	0.726434	0.832988	0.460534	0.87834	0.953412	1.06297	0.0881049
95	Docosahexaenoic acid (DHA)	3.95	level1			327.233	19.1	NEG	HMDB0002183	6217-54-5	C06429	Fatty acids	Fatty Acids and Conjugates	Unsaturated fatty acids	C22H32O2	0.888202	0.306425	0.422183	1.19481	0.973172	0.524263	0.718176	1.12587	1.34934	0.366648	1.66244	1.38639	0.531081	1.07029	0.888744	0.195549	0.562475	1.4903	0.575599
96	2,6-Dihydroxybenzoic acid	3.95	level1			153.019	13.5	NEG	HMDB0013676	303-07-1	C21298	Shikimates and Phenylpropanoids	Phenolic acids	Simple phenolic acids	C7H6O4	0.55434	0.378561	0.55018	1.0464	0.95715	0.45025	0.656146	1.12946	0.975983	0.206483	1.51692	2.60054	0.799662	1.20484	0.834948	0.165402	0.539491	1.83624	0.876754
97	2-Hydroxy-2-methylbutyric acid	3.94	level1			117.056	55.5	NEG	HMDB0001987	3739-30-8		Lipids and lipid-like molecules	Fatty Acyls	Fatty acids and conjugates	C5H10O3	0.238225	0.109581	0.197991	0.384735	0.18257	0.125598	0.20645	0.459115	0.540307	1.28894	0.507945	0.345951	0.217711	0.559995	1.85013	0.0700501	0.462109	2.71249	1.43962
98	Isoleucine	3.94	level1			130.087	159.2	NEG	HMDB0033923	443-79-8	C16434	Organic acids and derivatives	Carboxylic acids and derivatives	Amino acids, peptides, and analogues	C6H13NO2	0.662335	0.411331	0.359452	1.13446	0.812349	0.601446	0.663561	1.09313	0.856414	0.617378	1.07448	1.3591	0.694791	0.949216	1.30878	0.109186	0.494083	1.43049	0.516506
99	Ursodeoxycholic acid	3.94	level1			391.285	55	NEG	HMDB0000946	128-13-2	C07880	Terpenoids	Steroids	Cholane steroids	C24H40O4	0.65646	0.335682	0.406487	1.62647	0.688762	0.906512	0.770062	1.13252	1.03849	0.905302	1.36465	1.68429	0.705434	1.13845	1.32794	0.152061	0.528634	1.47838	0.564022
100	Glutamate	3.94	level1			146.046	228.1	NEG	HMDB0000148	56-86-0	C00025	Amino acids and Peptides	Small peptides	Aminoacids	C5H9NO4	1.2242	0.470214	1.07305	1.14065	1.28244	0.866415	1.00949	0.447972	0.726017	0.608144	0.654505	1.12864	1.39975	0.827506	0.923819	0.365079	0.683841	0.819723	-0.286791
101	3-Methyladipic acid	3.94	level1			159.066	211	NEG	HMDB0000555	to_check		Lipids and lipid-like molecules	Fatty Acyls	Fatty acids and conjugates	C7H12O4	1.0029	0.817366	0.425249	1.04372	0.638898	0.534507	0.743774	0.853794	0.995945	0.733531	0.696593	0.666773	0.463677	0.735052	0.168516	0.946429	0.981802	0.988274	-0.0170172
102	N6-Acetyllysine	3.94	level1			189.123	207.3	POS	HMDB0000206	692-04-6	C02727	Amino acids and Peptides	Small peptides	Aminoacids	C8H16N2O3	1.43072	1.35503	0.821863	1.04858	1.10648	1.0571	1.13663	0.924385	1.0548	1.33266	0.743554	0.850061	0.945378	0.975139	0.985076	0.219137	0.583282	0.857921	-0.221083
103	Diethanolamine	3.94	level1			106.086	189.3	POS	HMDB0004437	111-42-2	C06772	Alkaloids			C4H11NO2	1.01494	0.987258	0.80021	1.04966	0.297312	1.77584	0.987536	1.1146	1.04203	2.03207	1.68148	0.345975	0.396665	1.10214	0.16501	0.740997	0.892884	1.11605	0.158397
104	Valine	3.94	level1			118.086	178.1	POS	HMDB0000883	72-18-4	C00183	Amino acids and Peptides	Small peptides	Amino fatty acids	C5H11NO2	0.78464	0.858653	0.891132	0.826698	0.80245	0.79497	0.826424	0.57974	0.826858	1.1345	0.774377	0.818723	1.07754	0.868623	0.0780893	0.641125	0.844747	1.05106	0.0718491
105	6-Hydroxynicotinic acid	3.94	level1			138.019	172.8	NEG	HMDB0002658	5006-66-6	C01020	Alkaloids	Nicotinic acid alkaloids	Pyridine alkaloids	C6H5NO3	0.91183	0.72797	0.754222	0.974442	0.733232	0.196036	0.716289	0.440057	0.868505	0.744069	0.237181	1.55791	1.03746	0.814198	0.115966	0.666744	0.857921	1.13669	0.184839
106	Phenylalanine	3.94	level1			166.086	154.6	POS	HMDB0000159	63-91-2	C00079	Amino acids and Peptides	Small peptides	Aminoacids	C9H11NO2	0.605183	0.827986	0.741615	0.692462	0.664387	0.962044	0.748946	0.485805	0.848982	0.803055	0.707263	0.572634	0.973452	0.731865	0.292858	0.854265	0.944037	0.977193	-0.0332845
107	Pro-Phe	3.94	level1			263.139	139.9	POS	HMDB0011179	13589-02-1		Organic acids and derivatives	Carboxylic acids and derivatives	Amino acids, peptides, and analogues	C14H18N2O3	1.03983	1.50752	1.06222	1.3638	1.10688	1.16238	1.2071	1.09971	1.33137	0.86511	0.94741	0.931789	1.25685	1.07204	0.863712	0.243343	0.600336	0.88811	-0.17119
108	Inosine	3.94	level1			269.087	119.8	POS	HMDB0000195	58-63-9	C00294	Carbohydrates	Nucleosides	Purine nucleosides	C10H12N4O5	0.281932	0.438914	0.496366	0.192119	0.181873	0.339856	0.321843	0.266287	0.120885	0.835737	0.180387	0.203508	0.819922	0.404454	0.0711277	0.581567	0.811146	1.25668	0.329619
109	Nicotinate	3.94	level1			124.039	118.6	POS	HMDB0001488	59-67-6	C00253	Alkaloids	Nicotinic acid alkaloids	Pyridine alkaloids	C6H5NO2	1.09159	1.41167	1.81935	0.928891	1.07266	0.879371	1.20059	0.370104	0.509943	1.16813	0.686847	0.999731	1.69204	0.904466	1.26854	0.256969	0.611478	0.753351	-0.408606
110	Val-Ile	3.94	level1			229.156	109.4	NEG	HMDB0029130	20556-14-3		Organic acids and derivatives	Carboxylic acids and derivatives	Amino acids, peptides, and analogues	C11H22N2O3	0.5941	0.332004	0.357824	1.00291	0.863273	0.659205	0.634886	1.58232	1.3826	0.898519	1.40491	1.40767	0.871121	1.25786	1.9421	0.00342776	0.195851	1.98123	0.986397
111	2-Methylbutyrylglycine	3.94	level1			158.082	95.5	NEG	HMDB0000339	52320-67-9		Organic acids and derivatives	Carboxylic acids and derivatives	Amino acids, peptides, and analogues	C7H13NO3	0.992028	0.383369	0.414286	1.02425	0.63691	0.505101	0.659325	1.55773	1.16721	0.461568	0.907863	1.25775	1.00502	1.05952	1.36027	0.0618213	0.453229	1.60698	0.684354
112	L-tyrosine-methyl-ester	3.94	level1			196.097	22.5	POS	HMDB0029217	1080-06-4	C03404	Organic acids and derivatives	Carboxylic acids and derivatives	Amino acids, peptides, and analogues	C10H13NO3	0.820148	1.01656	0.760498	0.791681	0.958482	1.3528	0.950029	0.574338	0.609378	1.11061	0.874884	0.81339	0.912628	0.815871	1.01293	0.296618	0.638059	0.858785	-0.21963
113	7,8-Dihydroxyflavone	3.94	level1			255.065	22.4	POS	HMDB0247297			Shikimates and Phenylpropanoids	Flavonoids	Flavones	C15H10O4	0.864515	0.455261	0.833519	0.371371	0.421125	0.762271	0.61801	1.14426	1.12261	0.929786	1.8057	0.779307	1.81943	1.26685	1.76469	0.00956657	0.300796	2.04988	1.03554
114	cis-9-Palmitoleic acid	3.94	level1			253.217	21.8	NEG	HMDB0003229	373-49-9	C08362	Fatty acids	Fatty Acids and Conjugates	Unsaturated fatty acids	C16H30O2	0.54809	0.503849	0.419961	0.713743	1.34393	0.57329	0.683811	1.26661	1.19683	0.678821	1.36542	1.38791	0.734779	1.10506	1.60612	0.049832	0.438308	1.61603	0.692457
115	4-Methyl-5-thiazoleethanol	3.94	level1			144.048	21.1	POS	HMDB0032985	137-00-8	C04294	Amino acids and Peptides	Serine alkaloids	Thiazole alkaloids	C6H9NOS	0.627854	3.07454	0.438197	2.43884	0.852322	0.498611	1.32173	0.592977	0.515786	0.821036	0.393306	0.957188	0.739534	0.669971	0.839382	0.222783	0.585552	0.50689	-0.980254
116	3-hydroxybenzaldehyde	3.94	level1			121.029	18.9	NEG		100-83-4	C03067	Shikimates and Phenylpropanoids	Phenolic acids	Simple phenolic acids	C7H6O2	0.673807	0.424829	0.489335	1.51911	0.76302	0.563198	0.738884	0.636899	1.03825	0.448762	1.39425	1.40285	0.531063	0.908679	0.578116	0.495681	0.763904	1.2298	0.298423
118	Cholesteryl sulfate	3.94	level1			465.303	13.2	NEG	HMDB0000653	1256-86-6	C18043	Terpenoids	Steroids	Cholestane steroids	C27H46O4S	1.07816	0.321239	0.267238	0.649245	0.997469	0.254475	0.594638	0.641534	0.717429	0.535179	0.836173	1.27195	0.656016	0.77638	0.897072	0.352071	0.675322	1.30564	0.384753
119	3alpha-Hydroxy-6-oxo-5alpha-cholan-24-oic acid	3.93	level1			389.269	38.7	NEG		10573-17-8		Lipids and lipid-like molecules	Steroids and steroid derivatives	Bile acids, alcohols and derivatives	C24H38O4	0.979886	0.168765	0.310964	0.970229	1.20043	0.515544	0.690969	1.34393	1.79544	0.506831	1.68385	2.26562	0.687415	1.38052	1.33229	0.05961	0.44914	1.99794	0.998515
120	p-Toluquinone	3.93	level1			121.029	39.3	NEG		553-97-9		Polyketides	Aromatic polyketides	Benzoquinones	C7H6O2	0.877772	0.569819	0.648976	1.65066	1.53512	0.745638	1.00466	1.0194	1.17094	0.613717	1.95007	2.78098	0.978764	1.41898	0.768502	0.299355	0.640235	1.41239	0.498139
121	Urocanic acid	3.93	level1			139.05	169.3	POS	HMDB0000301	104-98-3	C00785	Alkaloids	Histidine alkaloids	Imidazole alkaloids	C6H6N2O2	1.40327	1.29891	1.54961	1.19159	1.1395	1.15649	1.28989	0.455856	0.851288	1.11321	0.341638	0.996294	1.45374	0.868671	1.51229	0.0434924	0.432876	0.673444	-0.57037
122	6-(Dimethylamino)purine	3.93	level1			164.093	28	POS	HMDB0000473	938-55-6		Alkaloids	Pseudoalkaloids	Purine alkaloids	C7H9N5	1.0246	1.35126	2.10242	0.976458	1.54622	0.896083	1.31617	0.607749	1.14651	0.811278	1.35943	1.1734	1.53075	1.10485	0.829907	0.386672	0.697344	0.839443	-0.252496
123	2,3-Dihydroxybenzoic acid (Pyrocatechuic acid)	3.93	level1			153.019	13.5	NEG	HMDB0000397	303-38-8	C00196	Shikimates and Phenylpropanoids	Phenolic acids	Simple phenolic acids	C7H6O4	0.55434	0.378271	0.548973	1.04332	0.984482	0.447463	0.659474	1.11969	0.973842	0.212005	1.51245	2.59855	0.821049	1.20626	0.844915	0.165333	0.539491	1.82913	0.871157
124	MeAIB	3.93	level1			118.086	178.1	POS	HMDB0002141	2566-34-9		Organic acids and derivatives	Carboxylic acids and derivatives	Amino acids, peptides, and analogues	C5H11NO2	0.783327	0.858128	0.890136	0.828511	0.804835	0.796716	0.826942	0.580996	0.825934	1.13779	0.776076	0.818223	1.08066	0.869947	0.0839964	0.636382	0.842955	1.052	0.0731415
125	4-Hydroxybenzaldehyde	3.93	level1			121.029	18.9	NEG	HMDB0011718	123-08-0	C00633	Shikimates and Phenylpropanoids	Phenolic acids	Simple phenolic acids	C7H6O2	0.67634	0.425293	0.490356	1.5273	0.767501	0.56346	0.741708	0.64111	1.04042	0.447513	1.40176	1.40438	0.529585	0.910795	0.572587	0.499994	0.765919	1.22797	0.296274
127	N-Acetylaspartic acid	3.93	level1			174.041	223.2	NEG	HMDB0000812	997-55-7	C01042	Fatty acids	Fatty Acids and Conjugates	Dicarboxylic acids	C6H9NO5	0.87939	0.413157	4.62606	6.14214	0.772973	0.967615	2.30022	1.32279	1.02491	1.27618	1.06241	0.754747	4.02642	1.57791	0.075483	0.531489	0.783337	0.685981	-0.54376
128	2-Methylglutaric acid	3.93	level1			145.05	216.5	NEG	HMDB0000422	617-62-9		Lipids and lipid-like molecules	Fatty Acyls	Fatty acids and conjugates	C6H10O4	1.48897	1.04162	0.415768	1.47372	0.673709	0.954999	1.00813	1.05992	1.15551	1.08788	0.901289	0.957695	0.479807	0.940349	0.017201	0.74281	0.894096	0.932765	-0.100414
129	3-Methylglutaric acid	3.93	level1			145.05	216.5	NEG	HMDB0000752	626-51-7		Fatty acids	Fatty Acids and Conjugates	Dicarboxylic acids	C6H10O4	1.48766	1.04103	0.415508	1.47445	0.677526	0.955778	1.00866	1.06161	1.15479	1.09357	0.901737	0.957157	0.482316	0.941862	0.0206212	0.746041	0.895517	0.933776	-0.0988522
130	Caplamin	3.93	level1			130.087	209.3	NEG	HMDB0001901	60-32-2	C02378	Fatty acids	Fatty Acids and Conjugates	Amino fatty acids	C6H13NO2	0.696786	0.294822	0.481562	1.68919	0.710882	0.595212	0.744742	0.848737	0.804381	0.524064	1.15846	1.73684	0.758037	0.971754	0.865246	0.41086	0.714746	1.30482	0.383849
131	3-Sulfopropanoic acid	3.93	level1			152.986	209.2	NEG		44826-45-1		Fatty acids	Fatty Acids and Conjugates		C3H6O5S	1.49112	1.14248	0.202123	2.37864	0.973163	1.69481	1.31372	1.09392	0.886947	2.48567	0.863998	0.480855	0.323273	1.02244	0.321235	0.51779	0.774886	0.77828	-0.361639
132	Pyrrolidine	3.93	level1			72.0807	174.7	POS	HMDB0031641	123-75-1		Organoheterocyclic compounds	Pyrrolidines		C4H9N	0.888731	1.32345	0.727911	0.926931	0.826329	0.78113	0.912413	0.696081	0.962331	1.24304	0.791041	0.867953	1.03889	0.933223	0.116064	0.863442	0.947475	1.02281	0.0325339
133	Taurine	3.93	level1			126.022	174.6	POS	HMDB0000251	107-35-7	C00245	Amino acids and Peptides	Small peptides	Aminoacids	C2H7NO3S	0.993398	3.54694	2.4746	1.61424	1.13925	1.05406	1.80375	2.52644	0.91119	0.958461	1.0682	0.955318	2.20427	1.43731	0.511711	0.489738	0.760743	0.796849	-0.327622
134	N,N-Diethyl-2-aminoethanol	3.93	level1			118.122	129.8	POS	HMDB0033971	100-37-8		Organic nitrogen compounds	Organonitrogen compounds	Amines	C6H15NO	1.27261	1.68906	1.02278	1.03823	1.21739	0.918924	1.19317	1.09588	1.11832	1.00503	0.824263	0.914271	1.04822	1.001	1.10881	0.145607	0.524839	0.838942	-0.253358
135	Glycoursodeoxycholic acid	3.93	level1			432.311	129.2	POS	HMDB0000708	64480-66-6		Lipids and lipid-like molecules	Steroids and steroid derivatives	Bile acids, alcohols and derivatives	C26H43NO5	1.12673	1.29417	1.21422	1.14916	0.69763	2.34424	1.30436	1.06714	2.9775	0.74294	1.18577	1.40965	0.515644	1.31644	0.0744237	0.977691	0.992491	1.00927	0.0133061
136	N-Acetylmethionine	3.93	level1			190.054	102.8	NEG	HMDB0011745	65-82-7	C02712	Organic acids and derivatives	Carboxylic acids and derivatives	Amino acids, peptides, and analogues	C7H13NO3S	0.742255	0.345957	0.627612	1.03839	0.842844	0.519849	0.686151	0.806171	0.873876	0.559358	1.29538	3.11122	0.989846	1.27264	1.15094	0.189366	0.556805	1.85475	0.891228
137	N-Acetylphenylalanine	3.93	level1			206.082	78	NEG	HMDB0000512	2018-61-3	C03519	Amino acids and Peptides	Small peptides	Dipeptides	C11H13NO3	0.688469	0.366461	0.263754	1.10078	1.16174	0.0768197	0.609671	0.969709	0.773845	0.619101	1.42705	1.05141	0.828751	0.944978	1.17037	0.152754	0.529127	1.54998	0.632249
138	Pantethine	3.93	level1			555.251	75.5	POS	HMDB0003828	16816-67-4		Organic acids and derivatives	Carboxylic acids and derivatives	Amino acids, peptides, and analogues	C22H42N4O8S2	0.59992	0.315069	2.34293	0.0653053	0.0471613	0.120954	0.58189	0.0319689	0.0286332	0.026174	0.0761123	0.914394	1.96479	0.507012	0.741808	0.880741	0.954467	0.871319	-0.198727
139	Uridine	3.93	level1			243.062	70.6	NEG	HMDB0000296	58-96-8	C00299	Carbohydrates	Nucleosides	Pyrimidine nucleosides	C9H12N2O6	1.07078	0.303059	0.271116	1.06374	0.608035	0.681447	0.666363	1.1495	1.21395	0.40742	0.535046	1.80523	0.846547	0.992949	0.93107	0.225813	0.587553	1.4901	0.575412
140	2-Hydroxyethanesulfonic acid	3.93	level1			124.991	60.3	NEG	HMDB0003903	107-36-8	C05123	Fatty acids	Fatty acyls	Fatty alcohols	C2H6O4S	0.365464	0.142727	0.47104	1.08767	0.525935	0.631342	0.537363	1.2776	0.863918	0.309943	2.60092	0.847148	0.75813	1.10961	1.24948	0.131729	0.510803	2.06492	1.04608
141	Sph(t18:0)	3.93	level1			318.3	59.7	POS	HMDB0004610	554-62-1	C12144	Fatty acids	Spingolipids	Sphingoid bases	C18H39NO3	0.647297	0.866906	0.838231	1.11495	0.758424	0.249188	0.745833	0.744414	0.820973	0.857862	0.723466	0.549953	0.7703	0.744495	0.347405	0.991829	0.997453	0.998206	-0.00259071
142	Phenylacetic acid	3.93	level1			135.045	44.1	NEG	HMDB0000209	103-82-2	C07086	Shikimates and Phenylpropanoids	Phenolic acids	Simple phenolic acids	C8H8O2	0.818293	0.515903	0.269761	1.56693	1.04349	0.593549	0.801322	1.06946	1.43735	0.851914	1.38448	1.46964	0.687031	1.14998	1.22468	0.162244	0.537973	1.4351	0.521154
143	Lumichrome	3.93	level1			241.073	26.3	NEG	HMDB0254199	1086-80-2	C01727	Alkaloids	Anthranilic acid alkaloids	Phenazine alkaloids	C12H10N4O2	1.18934	0.489092	0.472879	1.62295	1.63257	0.771232	1.02968	1.36502	1.61693	0.444787	0.960362	1.24383	0.756445	1.06456	0.273135	0.90281	0.963038	1.03388	0.0480691
144	Cholenate	3.93	level1			373.274	26	NEG	HMDB0000308	5255-17-4		Lipids and lipid-like molecules	Steroids and steroid derivatives	Bile acids, alcohols and derivatives	C24H38O3	1.01742	0.181835	0.324935	1.00818	1.40386	0.405445	0.723612	1.18447	1.46817	0.605272	1.71303	2.81907	0.809665	1.43328	1.32707	0.0909884	0.481094	1.98073	0.986031
145	12-Hydroxystearic acid	3.93	level1			299.259	25	NEG	HMDB0061706	106-14-9		Fatty acids	Octadecanoids	Other Octadecanoids	C18H36O3	0.828049	0.441937	0.537042	1.59193	0.97526	0.398198	0.795402	1.23275	1.05533	0.476634	1.65855	1.41975	0.513633	1.05944	0.798416	0.349775	0.673348	1.33196	0.413545
146	4-Methylbenzenesulfonic acid	3.93	level1			171.012	20.2	NEG	HMDB0059933	104-15-4	C06677	Benzenoids	Benzene and substituted derivatives	Benzenesulfonic acids and derivatives	C7H8O3S	0.77452	0.268224	0.387181	1.57466	1.17707	1.2435	0.904192	1.15979	0.224945	0.588573	1.80723	0.363904	0.977005	0.853575	0.263286	0.877055	0.952697	0.94402	-0.0831111
147	9-Oxo-10(E),12(E)-octadecadienoic acid	3.93	level1			277.216	17.3	POS	HMDB0004669	54232-58-5	C14766	Fatty acids	Octadecanoids	Other Octadecanoids	C18H30O3	0.914802	1.32828	0.904487	0.965762	1.06255	1.04752	1.03723	1.0564	1.13229	0.960569	1.00784	0.87956	1.02252	1.00986	0.128047	0.715577	0.880989	0.973613	-0.0385789
148	2-Aminobutyric acid	3.92	level1			102.056	192.7	NEG	HMDB0000452	1492-24-6	C02356	Amino acids and Peptides	Small peptides	Amino fatty acids	C4H9NO2	1.80351	0.554127	0.805901	1.23452	0.752364	0.441354	0.931963	1.94511	2.42958	0.572058	1.03737	1.21337	0.797941	1.33257	0.941783	0.288225	0.630647	1.42985	0.515868
149	Norleucine	3.92	level1			132.102	158	POS	HMDB0251526	104809-14-5	C01933	Amino acids and Peptides	Small peptides	Amino fatty acids	C6H13NO2	0.754723	0.777435	0.76847	0.912785	0.890326	1.02008	0.85397	0.630699	1.20661	1.04984	1.17203	0.790142	1.0317	0.980169	0.75932	0.242211	0.599922	1.14778	0.198846
150	Isonicotinic acid	3.92	level1			124.039	118.6	POS	HMDB0060665	55-22-1	C07446	Alkaloids	Nicotinic acid alkaloids	Pyridine alkaloids	C6H5NO2	1.09476	1.41644	1.82925	0.932503	1.07704	0.880109	1.20502	0.372914	0.512717	1.1727	0.689518	1.00311	1.69867	0.908271	1.26618	0.258132	0.61192	0.753742	-0.407858
151	Leu-Val	3.92	level1			229.156	109.4	NEG	HMDB0028942	13588-95-9		Amino acids and Peptides	Small peptides	Aminoacids	C11H22N2O3	0.59285	0.330726	0.356774	0.996887	0.867419	0.655168	0.633304	1.5813	1.37855	0.902896	1.39647	1.40224	0.875364	1.25614	1.94629	0.00325777	0.190874	1.98347	0.988024
153	5-Aminopentanoic acid	3.92	level1			100.076	227.2	POS	HMDB0003355	660-88-8	C00431	Fatty acids	Fatty Acids and Conjugates	Amino fatty acids	C5H11NO2	0.956417	0.965558	1.01211	0.89598	1.04174	0.920048	0.965308	1.02071	1.08804	0.771552	1.29457	0.787753	0.846172	0.968132	0.0726215	0.975083	0.991661	1.00293	0.00421401
154	(-)-Camphoric acid	3.92	level1			199.098	188.8	NEG				Organic acids and derivatives	Carboxylic acids and derivatives	Dicarboxylic acids and derivatives	C10H16O4	1.5393	0.596985	0.453519	1.28877	1.17258	0.750308	0.96691	0.749143	0.775537	1.06702	0.881546	1.19036	0.84495	0.918093	0.0210669	0.801517	0.920411	0.949512	-0.0747417
155	Methylimidazoleacetic acid	3.92	level1			123.055	183.5	POS	HMDB0002820	2625-49-2	C05828	Alkaloids	Histidine alkaloids	Imidazole alkaloids	C6H8N2O2	0.262354	0.650243	0.568493	0.147568	0.636173	0.12358	0.398069	0.0478359	0.590128	0.795007	0.0535759	0.238597	0.391086	0.352705	0.527813	0.780716	0.910553	0.886041	-0.174555
156	N-Acetylhistidine	3.92	level1			196.073	178.9	NEG	HMDB0032055	39145-52-3	C02997	Amino acids and Peptides	Small peptides	Dipeptides	C8H11N3O3	1.91601	0.47142	0.431203	1.20578	1.17913	0.455107	0.943108	3.39668	2.30471	0.705608	1.65407	1.818	0.710057	1.76486	1.28158	0.119694	0.500233	1.87132	0.904055
158	LPE(14:0)	3.92	level1			426.261	128.2	POS	HMDB0011500	123060-40-2		Lipids and lipid-like molecules	Glycerophospholipids	Glycerophosphoethanolamines	C19H40NO7P	1.71182	0.538516	0.896565	0.475026	0.65063	0.166268	0.739804	0.244069	0.485541	0.250375	0.333874	0.901601	2.1616	0.729511	0.44232	0.978539	0.992734	0.986086	-0.0202151
159	3-Hydroxybutyric acid	3.92	level1			103.04	127.5	NEG	HMDB0000357	300-85-6	C01089	Fatty acids	Fatty Acids and Conjugates	Hydroxy fatty acids	C4H8O3	0.745376	0.31698	0.313009	0.933651	0.948915	0.223939	0.580312	0.642494	2.13359	0.641825	0.674555	1.69275	1.33685	1.18701	1.42917	0.0656906	0.457936	2.04547	1.03243
160	Riboflavin	3.92	level1			377.145	121.9	POS	HMDB0000244	83-88-5	C00255	Alkaloids	Anthranilic acid alkaloids		C17H20N4O6	0.88518	0.943015	0.867619	0.957264	0.872979	0.785784	0.885307	0.927639	1.08205	0.821836	0.644484	0.70586	0.999772	0.863607	0.220037	0.77853	0.909468	0.975489	-0.0358022
161	7-Ketodeoxycholic acid	3.92	level1			405.265	102.9	NEG	HMDB0000391	911-40-0		Lipids and lipid-like molecules	Steroids and steroid derivatives	Bile acids, alcohols and derivatives	C24H38O5	0.609561	0.227104	0.422864	2.10387	0.782901	0.743036	0.814889	1.25024	1.66394	0.522081	2.65376	1.94278	0.554646	1.43124	1.1619	0.18585	0.55427	1.75636	0.812593
162	4-Hydroxyphenylacetic acid	3.92	level1			151.04	100.5	NEG	HMDB0000020	156-38-7	C00642	Shikimates and Phenylpropanoids	Phenolic acids	Simple phenolic acids	C8H8O3	0.788881	0.921054	0.229426	2.281	0.972211	0.664128	0.976116	1.74795	0.908492	1.19852	1.364	0.868029	0.421953	1.08482	0.607545	0.754929	0.899078	1.11137	0.152336
163	3-Oxocholic acid	3.92	level1			405.263	82.8	NEG	HMDB0000502	2304-89-4		Terpenoids	Steroids	Cholane steroids	C24H38O5	0.582181	0.14599	0.314917	0.976649	0.949833	0.421243	0.565136	0.865168	2.00695	0.513666	1.18294	2.22852	0.752779	1.25834	1.4968	0.0547501	0.443482	2.22661	1.15485
164	Creatinine	3.92	level1			112.052	78	NEG	HMDB0000562	60-27-5	C00791	Alkaloids	Histidine alkaloids	Imidazole alkaloids	C4H7N3O	0.826314	0.348987	0.490645	1.38438	0.977547	0.751921	0.796632	1.39216	1.16823	0.578369	1.80245	1.64684	0.772495	1.22676	1.19453	0.113114	0.497426	1.53993	0.622864
165	7,12-Dioxolithocholic acid	3.92	level1			403.248	52.4	NEG		517-33-9		Lipids and lipid-like molecules	Steroids and steroid derivatives	Bile acids, alcohols and derivatives	C24H36O5	1.84327	0.0913472	1.03599	0.438154	2.03527	0.260372	0.950734	2.35593	3.06642	0.346538	1.15219	3.54949	1.4509	1.98691	1.13547	0.116002	0.49807	2.08987	1.06341
166	Hexaethylene glycol	3.92	level1			283.175	29.6	POS	HMDB0061822	2615-15-8		Organic oxygen compounds	Organooxygen compounds	Ethers	C12H26O7	0.381511	0.285989	0.417159	0.325556	0.259022	0.518419	0.364609	0.320919	0.484026	0.118072	0.39311	0.387837	0.521726	0.370949	0.235396	0.929941	0.974203	1.01739	0.0248672
167	Jineol	3.92	level1			162.055	26.8	POS				Alkaloids	Tryptophan alkaloids	Quinoline alkaloids	C9H7NO2	1.02596	0.565465	1.06604	0.695019	1.01039	0.535068	0.816323	0.698914	1.26691	0.642681	0.418708	1.40874	1.22207	0.943004	0.281382	0.527768	0.780707	1.15518	0.208124
168	Valproic acid	3.92	level1			143.108	26.3	NEG	HMDB0001877	99-66-1	C07185	Fatty acids	Fatty Acids and Conjugates	Branched fatty acids	C8H16O2	0.999557	0.467279	0.341278	1.40529	1.27014	0.618482	0.850337	1.71549	2.03323	1.52698	0.890751	2.69538	0.618668	1.58008	1.43532	0.0685592	0.459093	1.85818	0.893893
169	2-Ketocaproic acid	3.92	level1			129.056	25.5	NEG	HMDB0001864	2492-75-3	C00902	Fatty acids	Fatty Acids and Conjugates	Oxo fatty acids	C6H10O3	0.719624	0.451667	0.657729	1.04174	1.1765	0.86085	0.818017	0.196216	0.613991	0.621966	0.416471	1.10343	0.785966	0.623006	1.05234	0.268807	0.618865	0.761605	-0.392885
170	Ketoleucine	3.92	level1			129.056	25.5	NEG	HMDB0000695	816-66-0	C00233	Fatty acids	Fatty Acids and Conjugates	Branched fatty acids	C6H10O3	0.720495	0.45225	0.658641	1.04276	1.17607	0.861605	0.818636	0.196216	0.614843	0.621048	0.416879	1.10485	0.784806	0.623108	1.05427	0.267653	0.617759	0.761153	-0.393741
171	3-Methyl-2-oxovaleric acid	3.92	level1			129.056	25.5	NEG	HMDB0000491	1460-34-0	C03465	Organic acids and derivatives	Keto acids and derivatives	Short-chain keto acids and derivatives	C6H10O3	0.718894	0.451701	0.657635	1.04105	1.17576	0.86003	0.817512	0.196177	0.613904	0.621231	0.416195	1.10351	0.785037	0.622676	1.05243	0.268987	0.618865	0.761672	-0.392758
172	2-Piperidone	3.92	level1			100.076	24.9	POS	HMDB0011749	675-20-7		Organoheterocyclic compounds	Piperidines	Piperidinones	C5H9NO	1.73502	1.30867	1.03837	1.48077	1.20349	1.03681	1.30052	0.788452	1.40807	1.46032	1.10529	0.890885	0.91921	1.09537	1.02186	0.228462	0.588439	0.842256	-0.247669
173	13(S)-HODE	3.92	level1			295.228	24.7	NEG	HMDB0004667	29623-28-7	C14762	Fatty acids	Octadecanoids	Other Octadecanoids	C18H32O3	0.728139	0.338778	0.294544	1.56754	1.29521	0.606503	0.805118	1.02111	1.16163	0.671168	2.05963	1.24291	1.04393	1.20006	1.16423	0.194806	0.561687	1.49054	0.575838
174	Isoniazid	3.92	level1			138.066	22.5	POS	HMDB0015086	54-85-3	C07054	Alkaloids	Nicotinic acid alkaloids	Pyridine alkaloids	C6H7N3O	1.04905	1.33792	0.905411	1.58379	1.13587	1.06191	1.17899	0.659166	0.257877	0.861948	0.524113	0.823975	0.981357	0.684739	1.79453	0.00707667	0.266681	0.580784	-0.783925
175	6-Aminonicotinamide	3.92	level1			138.066	22.5	POS	HMDB0247034			Organoheterocyclic compounds	Pyridines and derivatives	Pyridinecarboxylic acids and derivatives	C6H7N3O	1.05356	1.34043	0.907078	1.58857	1.13647	1.06512	1.18187	0.660151	0.258352	0.862418	0.525693	0.825523	0.981892	0.685672	1.79682	0.00697352	0.265956	0.580158	-0.785483
176	Amoxapine	3.92	level1			314.105	22.1	POS	HMDB0014683	14028-44-5		Organoheterocyclic compounds	Benzoxazepines	Dibenzoxazepines	C17H16ClN3O	1.20564	1.08465	0.889781	0.645406	0.596097	0.437044	0.80977	0.399867	0.797957	0.724047	0.577823	0.863653	0.507876	0.645204	0.861553	0.275721	0.62344	0.796775	-0.327756
177	cis-11-Eicosenoic acid	3.92	level1			309.279	19.2	NEG	HMDB0002231	26764-41-0	C16526	Fatty acids	Fatty Acids and Conjugates	Unsaturated fatty acids	C20H38O2	1.06811	0.406391	0.430983	1.15686	0.783954	0.209254	0.675925	0.865504	1.18118	0.776889	1.45656	1.41606	0.52502	1.03687	1.17694	0.131298	0.510803	1.534	0.6173
178	Enterolactone	3.92	level1			297.112	17.7	NEG	HMDB0006101	78473-71-9	C18165	Shikimates and Phenylpropanoids	Lignans	Dibenzylbutyrolactone lignans	C18H18O4	0.59873	0.510056	0.410362	0.109755	1.22023	0.0322807	0.480236	0.999382	1.65072	0.680923	1.36672	2.09077	0.710045	1.24976	1.50874	0.0229046	0.389943	2.60239	1.37983
179	Ligustilide	3.92	level1			191.106	16.9	POS	HMDB0034277	4431-01-0		Organoheterocyclic compounds	Isobenzofurans		C12H14O2	0.793436	1.07091	0.956146	1.19168	0.865151	1.09894	0.996044	1.06764	1.24649	1.02525	1.04925	1.08318	0.845863	1.05295	0.805021	0.498042	0.76526	1.05713	0.0801495
180	Alanine	3.91	level1			88.0403	204.9	NEG	HMDB0000161	56-41-7	C00041	Amino acids and Peptides	Small peptides	Aminoacids	C3H7NO2	0.851701	0.444267	0.769817	1.43348	0.971487	0.664614	0.855895	0.721749	0.809375	0.529624	1.2776	1.72586	1.1843	1.04142	0.477468	0.429489	0.725477	1.21676	0.283043
181	omega-Muricholic acid	3.91	level1			407.28	108.1	NEG	HMDB0000364	to_check	C17727	Lipids and lipid-like molecules	Steroids and steroid derivatives	Bile acids, alcohols and derivatives	C24H40O5	0.377285	0.275065	0.277457	1.12188	0.602724	0.753761	0.568029	1.04975	1.18059	0.900178	0.969969	3.33159	0.229051	1.27685	1.25122	0.169221	0.542337	2.24787	1.16856
182	3-Hydroxycinnamic acid	3.91	level1			163.04	75.7	NEG	HMDB0001713	14755-02-3	C12621	Shikimates and Phenylpropanoids	Phenylpropanoids	Cinnamic acids and derivatives	C9H8O3	0.0756625	0.351558	0.424193	0.403426	0.14703	0.773229	0.362516	2.38097	1.37608	0.497894	5.61326	0.518267	0.422296	1.80146	1.69774	0.141271	0.520718	4.96933	2.31305
183	Taurohyodeoxycholic acid	3.91	level1			498.289	41	NEG				Lipids and lipid-like molecules	Steroids and steroid derivatives	Bile acids, alcohols and derivatives	C26H45NO6S	0.470732	0.228118	0.545718	0.650203	0.573225	0.573733	0.506955	0.850942	0.929415	0.726192	1.77107	1.03894	0.382694	0.949875	1.52038	0.0662914	0.458142	1.87369	0.905881
184	3-Pyridol	3.91	level1			96.0443	23.8	POS		109-00-2		Alkaloids	Nicotinic acid alkaloids	Pyridine alkaloids	C5H5NO	0.990037	1.5382	1.26352	1.31225	1.0197	1.89626	1.33666	0.322664	0.964975	0.864166	0.308094	1.25899	1.62594	0.890805	1.3417	0.108874	0.494082	0.666441	-0.585451
185	Pimelic acid	3.91	level1			159.066	211	NEG	HMDB0000857	111-16-0	C02656	Fatty acids	Fatty Acids and Conjugates	Dicarboxylic acids	C7H12O4	1.01207	0.817139	0.424454	1.0428	0.639495	0.534584	0.74509	0.85285	0.994084	0.734157	0.695976	0.666587	0.464073	0.734621	0.159019	0.93594	0.977431	0.98595	-0.0204136
186	Dehydrolithocholic acid	3.91	level1			373.274	26	NEG	HMDB0304950	1553-56-6		Lipids and lipid-like molecules	Steroids and steroid derivatives	Bile acids, alcohols and derivatives	C24H38O3	1.01644	0.18165	0.32468	1.00887	1.39762	0.405924	0.722531	1.1864	1.46701	0.602678	1.7142	2.8162	0.806196	1.43211	1.32657	0.0907545	0.481094	1.98208	0.987016
187	8-Hydroxycarbostyril	3.91	level1			162.055	26.8	POS	HMDB0240311	15450-76-7	C06342	Organoheterocyclic compounds	Quinolines and derivatives	Quinolones and derivatives	C9H7NO2	1.02224	0.564347	1.06394	0.694458	1.01159	0.534254	0.815139	0.697343	1.26442	0.6425	0.41837	1.40595	1.22173	0.941719	0.282144	0.527348	0.78065	1.15529	0.20825
188	1,5-Isoquinolinediol	3.91	level1			162.055	26.8	POS	HMDB0244237			Organoheterocyclic compounds	Isoquinolines and derivatives		C9H7NO2	1.02346	0.563802	1.06336	0.693347	1.00944	0.533718	0.814522	0.697305	1.26373	0.640179	0.417701	1.40459	1.21731	0.940137	0.279218	0.530105	0.782039	1.15422	0.206918
189	5-Phenylisoxazol-3-ol	3.91	level1			162.055	26.8	POS		939-05-9		Benzenoids	Benzene and substituted derivatives		C9H7NO2	1.01984	0.564459	1.06322	0.694813	1.01239	0.534896	0.814937	0.699119	1.26356	0.64347	0.418584	1.40623	1.22357	0.942423	0.286154	0.52401	0.778388	1.15644	0.209686
190	Caprylic acid	3.91	level1			143.108	26.3	NEG	HMDB0000482	124-07-2	C06423	Fatty acids	Fatty Acids and Conjugates	Branched fatty acids	C8H16O2	0.99578	0.466931	0.343878	1.40608	1.2724	0.617671	0.850457	1.71855	2.04872	1.52969	0.891252	2.69338	0.619769	1.58356	1.43978	0.067707	0.458142	1.86201	0.89686
191	Ornithine	3.91	level1			115.086	292.6	POS	HMDB0000214	3184-13-2	C00077	Amino acids and Peptides	Small peptides	Aminoacids	C5H12N2O2	1.01571	1.12787	1.08962	0.196459	0.964699	1.02214	0.902748	0.794443	1.0237	1.01909	0.952049	0.801824	0.727132	0.886374	0.248507	0.917791	0.96968	0.981862	-0.0264082
192	3-Methylhistidine	3.91	level1			170.092	225.5	POS	HMDB0000479	368-16-1	C01152	Amino acids and Peptides	Small peptides	Aminoacids	C7H11N3O2	1.15803	1.2992	1.07208	1.02275	0.935431	1.18594	1.11224	0.916853	1.04563	0.160098	0.804682	0.86708	0.954993	0.791556	1.17366	0.0460057	0.433894	0.711678	-0.490703
193	Turanose	3.91	level1			341.108	213.7	NEG	HMDB0011740	547-25-1	C19636	Lipids and lipid-like molecules	Fatty Acyls	Fatty acyl glycosides	C12H22O11	0.778333	0.382282	0.537341	1.24881	0.795891	0.873188	0.769307	0.865986	1.12963	0.62403	0.910826	1.46124	0.894185	0.980982	1.00008	0.237373	0.595659	1.27515	0.350667
194	N5-acetyl-l-ornithine	3.91	level1			173.093	211.3	NEG	HMDB0242109	2185-16-2		Amino acids and Peptides	Small peptides	Aminoacids	C7H14N2O3	0.489001	0.0990199	0.616545	0.613215	1.15803	0.493252	0.578176	0.832863	1.23014	0.28411	1.95869	1.69706	0.934569	1.15624	1.16096	0.0701566	0.462109	1.9998	0.999858
195	beta-Guanidinopropionic acid	3.91	level1			132.076	206.2	POS	HMDB0013222	353-09-3	C03065	Organic nitrogen compounds	Organonitrogen compounds	Guanidines	C4H9N3O2	0.851435	0.436075	13.0577	8.42033	1.54944	1.05386	4.22814	1.01175	0.967704	0.559875	1.20219	0.473731	8.60695	2.13703	0.61734	0.424456	0.723281	0.505431	-0.984413
196	Creatine	3.91	level1			132.076	206.2	POS	HMDB0000064	57-00-1	C00300	Amino acids and Peptides	Small peptides	Aminoacids	C4H9N3O2	0.844934	0.433144	12.9596	8.30957	1.52597	1.0436	4.18614	0.993614	0.960436	0.55123	1.18637	0.470547	8.47404	2.10604	0.621013	0.422063	0.721704	0.503099	-0.991087
197	N-Acetylcitrulline	3.91	level1			216.099	188.1	NEG	HMDB0000856	33965-42-3	C15532	Organic acids and derivatives	Carboxylic acids and derivatives	Amino acids, peptides, and analogues	C8H15N3O4	1.90452	0.41232	0.833663	1.96272	1.92995	0.482176	1.25423	0.830145	1.00033	0.243384	1.00516	1.08697	0.370692	0.756114	0.851156	0.176064	0.546366	0.602853	-0.730121
198	Methionine	3.91	level1			148.043	170.5	NEG	HMDB0033951	59-51-8	C01733	Amino acids and Peptides	Small peptides	Aminoacids	C5H11NO2S	1.0944	0.433552	0.565346	1.47677	1.12057	0.872528	0.927195	0.756228	0.846812	0.680166	1.05979	1.71355	1.06676	1.02055	0.329386	0.679556	0.863677	1.10069	0.138404
200	Guanosine	3.91	level1			282.084	156.7	NEG	HMDB0000133	118-00-3	C00387	Carbohydrates	Nucleosides	Purine nucleosides	C10H13N5O5	0.527529	0.266011	0.31235	0.418779	0.631035	0.511498	0.444534	0.544083	0.485009	0.501452	0.127011	0.696399	0.511539	0.477582	0.0558589	0.736254	0.890621	1.07434	0.103457
201	Dethiobiotin	3.91	level1			197.128	146.6	POS	HMDB0003581	533-48-2	C01909	Alkaloids			C10H18N2O3	1.36226	1.15536	0.886032	1.15535	1.23495	1.24073	1.17245	1.11722	0.870119	0.65093	0.948503	0.431604	1.35979	0.896362	1.29589	0.0945289	0.482698	0.764522	-0.387371
202	N-Acetylalanine	3.91	level1			130.051	139.6	NEG	HMDB0000766	97-69-8		Fatty acids	Fatty Acids and Conjugates	Branched fatty acids	C5H9NO3	1.12715	0.330768	0.378164	0.806227	2.45151	0.295212	0.898172	0.85792	1.16476	0.33055	1.18937	1.89407	0.673571	1.01837	0.514118	0.77144	0.906629	1.13383	0.181202
203	Pseudouridine	3.91	level1			243.062	138.3	NEG	HMDB0000767	1445-07-4	C02067	Carbohydrates			C9H12N2O6	0.942777	0.534091	0.57332	1.22694	1.15845	0.411407	0.807831	0.553948	0.647432	0.60954	0.745144	1.56132	1.0517	0.861514	0.104205	0.80515	0.922087	1.06645	0.0928206
204	Car(18:1)	3.91	level1			426.358	95.5	POS	HMDB0013337	13962-05-5		Lipids and lipid-like molecules	Fatty Acyls	Fatty acid esters	C25H47NO4	1.00119	0.304821	1.01437	0.499821	2.36054	0.251823	0.905428	0.847078	1.15472	0.590896	0.468049	0.622673	0.950562	0.77233	0.209815	0.707022	0.876731	0.852999	-0.229383
205	Phe-Val	3.91	level1			263.14	94.1	NEG	HMDB0029008	3918-90-9		Amino acids and Peptides	Small peptides	Dipeptides	C14H20N2O3	0.629804	0.216232	0.286197	0.613411	0.827864	0.527841	0.516891	1.98215	1.58969	0.768538	2.03142	1.44293	0.715976	1.42178	1.95659	0.00489594	0.227241	2.75064	1.45977
206	5-Hydroxyvalproic acid	3.91	level1			159.102	73.2	NEG	HMDB0013898	53660-23-4	C16650	Lipids and lipid-like molecules	Fatty Acyls	Fatty acids and conjugates	C8H16O3	0.812181	0.0664444	0.0616425	0.528053	0.328444	0.654553	0.408553	1.96648	1.51485	0.165305	2.62797	2.74248	1.7638	1.79681	1.52335	0.0131921	0.330961	4.39799	2.13685
207	3-(3-Hydroxyphenyl)propanoic acid	3.91	level1			165.055	67.1	NEG	HMDB0000375	621-54-5	C11457	Shikimates and Phenylpropanoids			C9H10O3	0.0209312	0.00568043	0.0217854	2.43844	0.0789212	0.104265	0.445005	2.26197	0.900737	0.0415927	3.03202	0.262272	0.0752809	1.09565	1.32675	0.342167	0.668767	2.4621	1.29989
208	Isovaleric acid	3.91	level1			101.061	39.3	NEG	HMDB0000718	503-74-2	C08262	Fatty acids	Fatty Acids and Conjugates	Branched fatty acids	C5H10O2	0.863116	0.605821	0.378627	1.54222	0.792112	0.499481	0.78023	0.745177	1.32471	0.953563	0.776585	2.05205	0.770434	1.10375	1.0684	0.257282	0.61149	1.41465	0.500445
209	Valeric acid	3.91	level1			101.061	39.3	NEG	HMDB0000892	109-52-4	C00803	Fatty acids	Fatty Acids and Conjugates	Branched fatty acids	C5H10O2	0.863755	0.606355	0.378781	1.54162	0.792121	0.499422	0.780342	0.744666	1.32525	0.953751	0.776281	2.05386	0.770586	1.10407	1.06769	0.257312	0.61149	1.41485	0.500647
210	Betaxolol	3.91	level1			308.221	34.4	POS	HMDB0014341	63659-18-7	C06849	Benzenoids	Phenols	Tyrosols and derivatives	C18H29NO3	0.856937	2.02714	1.28876	1.38192	0.747023	0.878822	1.19677	1.16257	1.09023	1.04839	0.856836	1.07222	1.43868	1.11149	0.0658711	0.694168	0.870456	0.928744	-0.106648
211	Nicotinamide	3.91	level1			123.055	27.3	POS	HMDB0001406	98-92-0	C00153	Alkaloids	Nicotinic acid alkaloids	Pyridine alkaloids	C6H6N2O	0.487475	0.601308	1.53257	0.867325	1.03461	0.510258	0.838925	0.661257	1.78969	0.592655	2.78653	0.950341	1.26476	1.34087	0.967896	0.213382	0.577441	1.59832	0.676557
212	alpha-Ketoisovaleric acid	3.91	level1			115.04	27.3	NEG	HMDB0000019	759-05-7	C00141	Fatty acids	Fatty Acids and Conjugates	Branched fatty acids	C5H8O3	0.611168	0.459243	0.643877	0.890069	1.02658	0.768602	0.733256	0.193842	0.555208	0.656408	0.329503	0.982669	0.744012	0.57694	1.02684	0.301347	0.641153	0.78682	-0.345895
213	GlcCer(d18:1/16:0)	3.91	level1			700.571	27	POS	HMDB0004971	74365-77-8		Lipids and lipid-like molecules	Sphingolipids	Glycosphingolipids	C40H77NO8	0.617957	0.773254	0.828946	0.68242	0.771371	0.063016	0.622827	0.416996	0.532803	0.416059	0.512189	0.638899	0.521442	0.506398	0.0263964	0.373781	0.689772	0.813063	-0.298561
214	Hydrastinine	3.91	level1			190.086	24.2	POS				Alkaloids	Tyrosine alkaloids	Isoquinoline alkaloids	C11H13NO3	1.23812	0.762804	0.919243	0.368267	0.804018	1.721	0.96891	0.624296	0.83789	0.222384	1.1751	1.29533	1.23779	0.898797	0.432753	0.78923	0.914332	0.927637	-0.108368
215	Isovanillin	3.91	level1			151.04	23.9	NEG				Shikimates and Phenylpropanoids	Phenolic acids	Cinnamic acids and derivatives	C8H8O3	0.899251	0.234858	0.700098	1.69922	1.39805	0.4131	0.890763	1.72971	0.856649	0.251765	0.846019	2.78251	0.855068	1.22029	0.483868	0.465167	0.745215	1.36993	0.454107
216	Dodecanoic acid	3.91	level1			199.17	23.6	NEG	HMDB0000638	143-07-7	C02679	Fatty acids	Fatty Acids and Conjugates	Unsaturated fatty acids	C12H24O2	1.46914	0.552462	0.275319	1.14287	0.858848	0.525731	0.804062	0.890216	1.08921	1.08366	0.862867	1.55141	0.479528	0.992815	0.758092	0.43291	0.728017	1.23475	0.304219
217	12-Methyltridecanoic acid	3.91	level1			227.201	23.1	NEG	HMDB0031072	2724-57-4		Fatty acids	Fatty Acids and Conjugates	Branched fatty acids	C14H28O2	1.27603	0.678044	0.220583	0.94502	0.526538	0.38057	0.67113	0.792642	0.633015	0.648997	0.495515	0.792801	0.541686	0.650776	0.283995	0.906363	0.964552	0.969671	-0.044432
218	cis-11.14-Eicosadienoic acid	3.91	level1			307.263	19.4	NEG	HMDB0005060	2091-39-6	C16525	Fatty acids	Fatty Acids and Conjugates	Unsaturated fatty acids	C20H36O2	0.78708	0.329222	0.322137	1.31055	1.16933	0.367171	0.714249	0.638138	0.848585	0.631814	1.44875	1.39553	0.525079	0.914649	0.774561	0.434748	0.728889	1.28058	0.356793
219	NAE(18:2)	3.91	level1			324.289	17.1	POS	HMDB0012252	68171-52-8		Fatty acids	Fatty acyls	Fatty alcohols	C20H37NO2	1.06621	0.584026	0.782868	1.09994	1.31222	1.07464	0.98665	1.26229	1.14875	0.534037	1.32445	0.832735	0.696054	0.966388	0.0965741	0.907294	0.964919	0.979463	-0.0299368
220	NAE(18:0)	3.91	level1			328.32	16.7	POS	HMDB0013078	111-57-9		Organic nitrogen compounds	Organonitrogen compounds	Amines	C20H41NO2	2.22203	0.679007	0.865296	0.874825	1.84307	1.02018	1.25073	1.11713	1.09335	0.772033	0.708727	0.95336	0.800268	0.907478	0.90037	0.245439	0.601306	0.725556	-0.462841
221	Tris(2,4-di-tert-butylphenyl)phosphate	3.91	level1			663.454	14.9	POS				Organic acids and derivatives	Organic phosphoric acids and derivatives	Phosphate esters	C42H63O4P	1.17971	0.993879	1.00076	1.00628	1.11401	0.708939	1.0006	0.844878	0.911607	0.92874	1.10603	0.97958	0.798436	0.928212	0.711079	0.382524	0.693788	0.927658	-0.108335
222	Sucrose	3.9	level1			365.106	226.4	POS	HMDB0000258	57-50-1	C00089	Carbohydrates	Saccharides	Disaccharides	C12H22O11	0.85464	1.01678	1.26472	1.29999	1.22453	1.1448	1.13425	1.27917	1.00915	1.11181	0.868739	0.613772	1.31508	1.03295	0.527065	0.448407	0.73658	0.910697	-0.134956
223	beta-Muricholic acid	3.9	level1			407.28	96.8	NEG	HMDB0000415	2393-59-1	C17726	Lipids and lipid-like molecules	Steroids and steroid derivatives	Bile acids, alcohols and derivatives	C24H40O5	0.405592	0.179101	0.197082	1.01851	0.379874	0.609537	0.464949	1.00638	1.09613	0.546967	1.24541	0.724625	0.24278	0.81038	1.30338	0.114811	0.497588	1.74294	0.801527
224	Tauroursodeoxycholic acid	3.9	level1			498.289	41	NEG	HMDB0000874	14605-22-2	C16868	Lipids and lipid-like molecules	Steroids and steroid derivatives	Bile acids, alcohols and derivatives	C26H45NO6S	0.470499	0.228171	0.544363	0.649953	0.575113	0.573526	0.506938	0.851253	0.927107	0.72865	1.77039	1.03919	0.383989	0.950095	1.5232	0.0658453	0.458142	1.87419	0.906264
225	Phe-Pro	3.9	level1			263.139	139.9	POS	HMDB0011177	7669-65-0		Organic acids and derivatives	Carboxylic acids and derivatives	Amino acids, peptides, and analogues	C14H18N2O3	1.04243	1.50755	1.06242	1.36323	1.10605	1.16199	1.20728	1.09937	1.33161	0.863614	0.947015	0.931808	1.25468	1.07135	0.87062	0.240013	0.597028	0.887409	-0.172329
226	N-acetyldopamine	3.9	level1			196.097	22.5	POS	HMDB0041943	217294		Benzenoids	Phenols	Benzenediols	C10H13NO3	0.813253	1.01027	0.754136	0.790194	0.95876	1.35773	0.94739	0.574841	0.60428	1.11121	0.873241	0.808351	0.913122	0.814174	0.997897	0.304973	0.643378	0.859387	-0.218621
227	Adipic acid	3.9	level1			145.05	216.5	NEG	HMDB0000448	124-04-9	C06104	Fatty acids	Fatty Acids and Conjugates	Dicarboxylic acids	C6H10O4	1.49079	1.04153	0.415731	1.47323	0.675946	0.955127	1.00873	1.06149	1.15541	1.09223	0.90099	0.957613	0.481727	0.941576	0.0195745	0.745083	0.895311	0.933431	-0.099384
228	2-Hydroxystearic acid	3.9	level1			299.259	25	NEG	HMDB0062549	26531-80-6	C03045	Fatty acids	Fatty Acids and Conjugates	Hydroxy fatty acids	C18H36O3	0.825385	0.44165	0.536889	1.59892	0.973355	0.399665	0.795978	1.23439	1.05503	0.475675	1.66584	1.41883	0.5126	1.06039	0.796963	0.351271	0.674854	1.33219	0.413797
229	Nicotinamide adenine dinucleotide (NAD)	3.9	level1			664.116	248.9	POS	HMDB0000902	53-84-9	C00003	Nucleosides, nucleotides, and analogues	(5'->5')-dinucleotides		C21H28N7O14P2	1.66724	0.292815	1.53985	0.522223	1.18211	0.290237	0.915746	0.294769	1.49889	0.987586	1.0096	0.183067	3.48183	1.24262	0.0592127	0.567682	0.802141	1.35695	0.440371
230	Arg-Ala	3.9	level1			246.155	246.9	POS	HMDB0028702	40968-45-4		Organic acids and derivatives	Carboxylic acids and derivatives	Amino acids, peptides, and analogues	C9H19N5O3	0.981355	0.464309	0.41829	0.7129	0.628368	1.22945	0.739113	1.31329	1.42141	1.53149	0.983001	1.14411	1.57982	1.32886	1.85263	0.00402602	0.208551	1.79791	0.846318
231	N-Acetylcadaverine	3.9	level1			145.133	191	POS	HMDB0002284	32343-73-0		Organic acids and derivatives	Carboxylic acids and derivatives	Carboxylic acid derivatives	C7H16N2O	0.922065	0.807202	0.543229	0.695606	0.820664	0.475098	0.710644	0.561483	1.13708	1.03167	0.623657	0.583143	0.668584	0.767602	0.33643	0.656453	0.853137	1.08015	0.111232
232	3-Dehydroquinic acid	3.9	level1			189.04	168.6	NEG	HMDB0012710	10534-44-8	C00944	Shikimates and Phenylpropanoids	Phenolic acids	Shikimic acids and derivatives	C7H10O6	1.30898	0.624807	0.629459	1.4994	1.32955	0.358868	0.958512	1.05635	1.08444	0.752142	1.03581	1.04626	0.725321	0.950055	0.338214	0.968484	0.98963	0.991177	-0.0127852
233	Hygric acid	3.9	level1			130.086	161.3	POS	HMDB0094696	475-11-6		Alkaloids	Ornithine alkaloids	Pyrrolidine alkaloids	C6H11NO2	1.33903	1.46066	0.745534	1.18183	1.33553	0.898489	1.16018	1.09622	1.10081	0.809138	1.07271	0.913762	1.64091	1.10559	0.363729	0.746035	0.895517	0.952948	-0.0695303
234	LPC(17:0/0:0)	3.9	level1			510.356	120.5	POS	HMDB0012108	50930-23-9		Lipids and lipid-like molecules	Glycerophospholipids	Glycerophosphocholines	C25H52NO7P	1.42358	0.255313	0.563527	0.309272	4.15777	0.430163	1.18994	0.414881	0.556632	0.503257	0.382782	0.354383	1.6351	0.641172	0.51475	0.431016	0.726448	0.538829	-0.892101
235	LPC(20:0)	3.9	level1			552.403	116.6	POS	HMDB0010390	108341-80-6		Lipids and lipid-like molecules	Glycerophospholipids	Glycerophosphocholines	C28H58NO7P	1.7146	0.395968	0.600868	0.436136	2.90108	0.367164	1.0693	0.481567	0.642538	0.609416	0.465914	0.428304	1.25946	0.647866	0.589966	0.376318	0.690906	0.605877	-0.722903
236	3-AMINO-2-PIPERIDONE	3.9	level1			115.086	107.2	POS	HMDB0000323	1892-22-4		Alkaloids			C5H10N2O	0.709882	1.05979	0.775422	0.843999	0.721272	0.818597	0.821494	0.665825	0.673646	0.683253	1.15494	0.657422	0.688165	0.753876	0.76306	0.496602	0.764414	0.917689	-0.123923
237	Acetylleucine	3.9	level1			172.098	98.8	NEG	HMDB0011756	1188-21-2	C02710	Fatty acids	Fatty Acids and Conjugates	Branched fatty acids	C8H15NO3	0.618112	0.341997	0.281392	1.1695	0.842313	0.298521	0.591972	0.953181	1.05071	0.598189	1.2504	1.17299	0.609635	0.939185	1.40793	0.090565	0.481082	1.58654	0.665881
238	Deoxyinosine	3.9	level1			253.093	92.2	POS	HMDB0000071	890-38-0	C05512	Carbohydrates	Nucleosides	Purine nucleosides	C10H12N4O4	1.20435	1.84108	2.49066	1.0976	0.821198	1.74542	1.53338	0.940199	1.17215	0.943023	0.86091	0.761307	1.47891	1.02608	1.29086	0.0904757	0.481039	0.669163	-0.579571
239	Kynurenic acid	3.9	level1			190.05	82	POS	HMDB0000715	492-27-3	C01717	Alkaloids	Anthranilic acid alkaloids	Acridone alkaloids	C10H7NO3	6.63218	0.971584	7.25794	0.875954	5.89531	27.5332	8.19436	1.97284	1.08041	11.6332	4.96196	0.973383	0.804958	3.57112	0.800697	0.317161	0.65099	0.435803	-1.19825
240	Allopurinol-1-ribonucleoside	3.9	level1			249.062	52.9	NEG	HMDB0000481	16220-07-8		Carbohydrates	Nucleosides	Purine nucleosides	C10H12N4O5	1.30794	0.32471	0.64935	1.44839	1.1661	0.774985	0.945247	0.924467	1.19505	0.865242	0.900065	1.09492	0.593516	0.928876	0.274299	0.935036	0.977135	0.982681	-0.0252055
241	Butanoic acid	3.9	level1			87.045	50.6	NEG	HMDB0000039	107-92-6	C00246	Fatty acids	Fatty Acids and Conjugates	Branched fatty acids	C4H8O2	0.645773	0.733911	0.567771	1.69372	0.455834	0.607887	0.784149	0.347415	0.465864	0.695436	0.491922	2.01672	0.937384	0.825791	0.192977	0.897031	0.960916	1.0531	0.0746475
242	4-Hydroxyphenylpyruvic acid	3.9	level1			179.034	35.2	NEG	HMDB0000707	156-39-8	C01179	Shikimates and Phenylpropanoids	Phenolic acids	Simple phenolic acids	C9H8O4	0.402464	1.10071	1.01831	0.620702	1.50654	0.996044	0.940795	0.871398	0.433128	0.635151	0.608285	0.839064	0.71735	0.684063	0.84145	0.164393	0.539407	0.727111	-0.459752
243	Isocaproic acid	3.9	level1			115.076	33	NEG	HMDB0000689	646-07-1	C21399	Fatty acids	Fatty Acids and Conjugates	Branched fatty acids	C6H12O2	0.733372	0.574192	0.390237	1.7679	0.838268	0.509348	0.80222	0.848683	1.54684	0.85516	0.756498	2.8325	0.700028	1.25662	1.07804	0.277741	0.624513	1.56643	0.647477
244	16-Hydroxypalmitic acid	3.9	level1			271.228	26.4	NEG	HMDB0006294	506-13-8	C18218	Fatty acids	Fatty Acids and Conjugates	Hydroxy fatty acids	C16H32O3	0.848367	0.346338	0.423189	1.03706	0.676093	0.37713	0.618029	0.757905	0.856506	0.603894	0.945497	1.96239	0.477406	0.933932	1.0287	0.227862	0.588439	1.51115	0.595644
245	2-Hydroxypalmitic acid	3.9	level1			271.228	26.4	NEG	HMDB0031057	764-67-0		Fatty acids	Fatty Acids and Conjugates	Hydroxy fatty acids	C16H32O3	0.841531	0.346517	0.423222	1.04116	0.675383	0.379026	0.617807	0.761815	0.856573	0.598055	0.949241	1.9634	0.47279	0.933645	1.02472	0.228924	0.588536	1.51122	0.595718
246	cis-​9,​10-​Epoxystearic acid	3.9	level1			297.243	24.2	NEG	HMDB0247617		C19418	Fatty acids	Octadecanoids	Other Octadecanoids	C18H34O3	0.779004	0.569751	0.382778	1.48341	0.910999	0.41457	0.756751	1.88769	1.28464	0.579078	1.87998	2.42255	0.363537	1.40291	1.12221	0.111808	0.496411	1.85386	0.890533
247	Ethoxyquin	3.9	level1			218.154	22.8	POS	HMDB0039531	91-53-2	C07475	Organoheterocyclic compounds	Quinolines and derivatives	Quinolones and derivatives	C14H19NO	1.41602	1.30691	0.944811	1.08148	1.06819	0.593183	1.06843	1.01748	0.989415	1.42324	1.05243	0.764874	1.13604	1.06392	0.0169094	0.976122	0.991697	0.99577	-0.00611525
248	Phenacetin	3.9	level1			180.102	22.3	POS	HMDB0256387		C07591	Benzenoids	Benzene and substituted derivatives	Anilides	C10H13NO2	0.942331	1.14315	0.941752	0.83052	0.700777	1.28513	0.973943	0.646987	0.43602	1.01615	0.525154	0.485519	0.85044	0.660044	1.6493	0.0331409	0.409374	0.677703	-0.561275
249	7-Ketocholesterol	3.9	level1			401.342	17.2	POS	HMDB0000501	566-28-9		Lipids and lipid-like molecules	Steroids and steroid derivatives	Cholestane steroids	C27H44O2	0.824965	0.902421	0.77592	1.09738	0.744449	1.33553	0.946777	1.19046	1.29672	1.48264	1.55768	0.970907	0.929211	1.23794	1.51122	0.0656001	0.457936	1.30753	0.38684
250	Xanthoxylin	3.9	level1			197.081	15.5	POS	HMDB0029645	90-24-4	C10726	Polyketides	Phloroglucinols	Acyl phloroglucinols	C10H12O4	0.426861	0.562193	0.536251	0.968905	0.858679	0.995308	0.7247	1.66306	1.41494	1.36398	1.88524	1.1425	1.46946	1.48986	2.17493	0.000358243	0.0993207	2.05583	1.03972
251	Bisindolylmaleimide I	3.9	level1			411.184	14.5	NEG	HMDB0249269		C11238	Organoheterocyclic compounds	Indoles and derivatives	N-alkylindoles	C25H24N4O2	0.535385	0.232606	0.180784	0.626015	0.694444	0.294275	0.427251	0.795681	0.741868	0.833198	0.452832	0.849699	0.172481	0.64096	1.00858	0.164341	0.539407	1.50019	0.585148
253	3-Pyridylacetic acid	3.89	level1			138.055	171.4	POS	HMDB0001538	501-81-5		Organoheterocyclic compounds	Pyridines and derivatives		C7H7NO2	1.97786	1.00479	1.94306	2.0811	2.39064	0.831688	1.70486	0.82785	0.977487	0.513198	0.697947	0.737097	1.66871	0.903714	1.67666	0.0257954	0.394098	0.530082	-0.915711
254	3-Hydroxyvaleric acid	3.89	level1			117.056	76.8	NEG	HMDB0000531	10237-77-1		Fatty acids	Fatty Acids and Conjugates	Hydroxy fatty acids	C5H10O3	0.404909	0.140934	0.278215	1.08536	0.390579	0.341332	0.440221	0.937861	0.578408	0.926228	1.58451	0.897143	0.658078	0.930372	1.70903	0.0325869	0.408797	2.11342	1.07958
255	5'-Deoxyadenosine	3.89	level1			252.109	54.7	POS	HMDB0001983	4754-39-6	C05198	Carbohydrates	Nucleosides	Purine nucleosides	C10H13N5O3	0.637901	0.635802	1.47514	0.804959	1.06922	0.755259	0.896379	1.37184	0.926898	0.371943	1.24102	0.677381	0.73811	0.887864	0.0637406	0.967168	0.989454	0.990501	-0.0137696
256	Gentisic acid	3.89	level1			153.019	13.5	NEG	HMDB0000152	490-79-9	C00628	Shikimates and Phenylpropanoids	Phenolic acids	Simple phenolic acids	C7H6O4	0.55533	0.377627	0.549406	1.04427	0.930935	0.447714	0.650881	1.12963	0.97461	0.208496	1.51384	2.59412	0.807458	1.20469	0.853893	0.160163	0.535628	1.85086	0.888199
257	Phloroglucinaldehyde	3.89	level1			153.019	13.5	NEG	HMDB0125090	487-70-7		Benzenoids	Phenols	Benzenetriols and derivatives	C7H6O4	0.551657	0.376882	0.547916	1.0412	0.986124	0.445576	0.658225	1.12377	0.971966	0.209385	1.50938	2.58901	0.8109	1.2024	0.838791	0.166317	0.540418	1.82673	0.869265
258	N2-Acetylornithine	3.89	level1			173.093	211.3	NEG	HMDB0003357	to_check	C00437	Amino acids and Peptides	Small peptides	Aminoacids	C7H14N2O3	0.487723	0.0986052	0.614876	0.612342	1.15593	0.492125	0.576933	0.830269	1.22681	0.283611	1.9559	1.68996	0.932927	1.15325	1.16056	0.0703327	0.462109	1.99892	0.999224
259	2-Hydroxyphenylacetic acid	3.89	level1			151.04	23.9	NEG	HMDB0000669	614-75-5	C05852	Shikimates and Phenylpropanoids	Phenolic acids	Simple phenolic acids	C8H8O3	0.893073	0.234862	0.700646	1.69675	1.40098	0.413708	0.890003	1.74095	0.85732	0.252197	0.844786	2.78256	0.856537	1.22239	0.48847	0.461724	0.74369	1.37347	0.457825
260	Myristic acid	3.89	level1			227.201	23.1	NEG	HMDB0000806	544-63-8	C06424	Fatty acids	Fatty Acids and Conjugates	Unsaturated fatty acids	C14H28O2	1.28464	0.683366	0.221985	0.942853	0.526839	0.380055	0.673289	0.786988	0.637038	0.644999	0.494379	0.799024	0.538349	0.650129	0.271017	0.894152	0.96073	0.965602	-0.0504996
261	Caproic acid	3.89	level1			115.076	33	NEG	HMDB0000535	142-62-1	C01585	Fatty acids	Fatty Acids and Conjugates	Branched fatty acids	C6H12O2	0.733162	0.572385	0.389191	1.76614	0.838925	0.508843	0.801441	0.850724	1.54269	0.855826	0.755743	2.82359	0.700573	1.25486	1.08045	0.277087	0.624148	1.56575	0.646857
262	9-Oxooctadecanoic acid	3.89	level1			297.243	24.2	NEG	HMDB0030979	4114-74-3		Fatty acids	Octadecanoids	Other Octadecanoids	C18H34O3	0.778096	0.569002	0.382321	1.48708	0.899481	0.418012	0.755665	1.87402	1.28311	0.571757	1.88463	2.41936	0.358941	1.39864	1.11185	0.113644	0.497426	1.85087	0.888202
263	Ectoine	3.89	level1			143.081	198.4	POS	HMDB0240650	96702-03-3	C06231	Amino acids and Peptides	Small peptides		C6H10N2O2	0.964132	0.992025	0.998869	1.09759	0.937721	1.05201	1.00706	1.32838	1.14896	0.998808	0.923006	0.711484	1.0101	1.02012	0.188635	0.887423	0.957775	1.01297	0.0185961
264	Glucose	3.89	level1			179.056	174	NEG	HMDB0003345	492-62-6	C00267	Carbohydrates	Saccharides	Monosaccharides	C6H12O6	0.297453	0.441227	0.413624	0.661561	0.925392	0.524617	0.543979	0.734696	0.324133	0.486987	0.882359	1.36275	0.87461	0.777589	0.850012	0.207799	0.572995	1.42945	0.515457
265	Acetylglycine	3.89	level1			116.035	168	NEG	HMDB0000532	543-24-8		Fatty acids	Fatty Acids and Conjugates		C4H7NO3	0.598782	0.122484	0.415655	0.664574	1.23663	0.152907	0.531838	0.722927	1.26351	0.43406	1.02757	1.37745	0.688686	0.919034	1.28741	0.115167	0.497588	1.72803	0.78913
266	Cytidine	3.89	level1			242.078	139.9	NEG	HMDB0000089	65-46-3	C00475	Carbohydrates	Nucleosides	Pyrimidine nucleosides	C9H13N3O5	0.478504	0.211939	0.433261	0.643118	0.926605	0.61223	0.550943	1.1685	1.75026	0.322263	1.29363	1.41721	0.615371	1.09454	1.38867	0.0451253	0.433894	1.98666	0.990347
267	Phe-Ala	3.89	level1			237.123	132.5	POS	HMDB0028988	3918-87-4		Amino acids and Peptides	Small peptides	Aminoacids	C12H16N2O3	0.100627	0.429636	0.122759	0.723974	0.633037	1.27517	0.547534	1.99705	1.14603	0.984761	1.7351	0.867657	1.05076	1.29689	1.74765	0.0159539	0.353125	2.3686	1.24404
268	L-​Leucyl-​L-​alanine	3.89	level1			203.138	131.1	POS	HMDB0028922	7298-84-2		Amino acids and Peptides	Small peptides	Aminoacids	C9H18N2O3	0.752324	0.722112	0.760499	0.807565	0.874999	1.12745	0.840825	1.1779	1.12402	1.3463	0.928507	1.00718	1.17509	1.1265	1.94733	0.00750012	0.273429	1.33975	0.421967
269	LPC(16:0)	3.89	level1			496.341	122	POS	HMDB0010382	17364-16-8		Lipids and lipid-like molecules	Glycerophospholipids	Glycerophosphocholines	C24H50NO7P	1.26249	0.360024	0.625454	0.477652	3.15136	0.427779	1.05079	0.585918	0.600702	0.40485	0.503892	0.423847	1.41913	0.656389	0.594401	0.430238	0.72588	0.624661	-0.678856
270	Pivagabine	3.89	level1			186.114	105.4	NEG	HMDB0246575			Organic acids and derivatives	Carboxylic acids and derivatives	Amino acids, peptides, and analogues	C9H17NO3	1.06899	0.712015	0.255884	1.16495	0.974088	0.41271	0.764772	1.98467	1.74056	0.632762	0.568271	1.95806	1.31266	1.36616	1.26832	0.0742945	0.466956	1.78637	0.837027
271	Apocholic acid	3.89	level1			389.269	58.8	NEG		641-81-6	C15375	Lipids and lipid-like molecules	Steroids and steroid derivatives	Bile acids, alcohols and derivatives	C24H38O4	1.09018	0.236064	0.330863	1.24019	0.990822	0.638363	0.754413	1.40656	1.71469	0.552359	1.88523	1.99178	0.646427	1.36618	1.25675	0.0744113	0.466956	1.81091	0.856718
272	Pelargonic acid	3.89	level1			157.123	25.3	NEG	HMDB0000847	112-05-0	C01601	Fatty acids	Fatty Acids and Conjugates	Branched fatty acids	C9H18O2	3.174	0.163543	0.933041	0.543518	0.844104	1.18792	1.14102	2.21247	0.796813	1.50717	3.78672	6.03855	1.41374	2.62591	1.18203	0.133555	0.512433	2.30137	1.20249
273	3,4-Diaminoanisole	3.89	level1			139.086	23.4	POS		102-51-2		Benzenoids	Phenol ethers	Aminophenyl ethers	C7H10N2O	1.55774	1.23985	1.13311	1.05251	0.989476	0.846425	1.13652	0.927309	1.12406	1.12854	1.04004	1.34072	1.27478	1.13924	0.104979	0.981996	0.994437	1.00239	0.00345038
274	2-Hydroxycinnamic acid	3.88	level1			163.04	75.7	NEG	HMDB0002641	583-17-5	C01772	Shikimates and Phenylpropanoids	Phenylpropanoids	Cinnamic acids and derivatives	C9H8O3	0.0757113	0.34911	0.422068	0.40334	0.145647	0.773542	0.36157	2.37895	1.36919	0.492029	5.61208	0.514658	0.417321	1.79737	1.69301	0.142232	0.521429	4.97102	2.31354
275	Hyodeoxycholic acid	3.88	level1			391.285	55	NEG	HMDB0000733	83-49-8		Lipids and lipid-like molecules	Steroids and steroid derivatives	Bile acids, alcohols and derivatives	C24H40O4	0.652114	0.336844	0.407074	1.6295	0.689565	0.908158	0.770543	1.13045	1.03999	0.906216	1.3672	1.69012	0.706145	1.14002	1.32937	0.152198	0.528634	1.4795	0.565113
276	Deoxycholic acid	3.88	level1			391.285	55	NEG	HMDB0000626	83-44-3	C04483	Terpenoids	Steroids	Cholane steroids	C24H40O4	0.652884	0.33711	0.406267	1.63262	0.689792	0.909884	0.771426	1.13791	1.03792	0.906819	1.36981	1.69146	0.706616	1.14176	1.32944	0.152239	0.528634	1.48006	0.565656
277	Citrulline	3.88	level1			174.088	230.2	NEG	HMDB0000904	372-75-8	C00327	Amino acids and Peptides	Small peptides	Aminoacids	C6H13N3O3	1.18171	0.56189	0.700944	1.39225	1.3038	0.551708	0.948717	0.50671	0.744771	0.983392	0.502376	1.12817	0.927762	0.798863	0.59083	0.448176	0.736577	0.842045	-0.24803
278	N2-Acetyllysine	3.88	level1			187.109	229.3	NEG	HMDB0000446	1946-82-3	C12989	Amino acids and Peptides	Small peptides	Aminoacids	C8H16N2O3	1.16008	0.40053	0.445794	1.19172	1.47307	0.52747	0.866444	0.735442	1.08882	0.741027	0.788929	3.17143	1.87375	1.3999	0.848389	0.252057	0.607024	1.61568	0.692144
279	4-(Methylamino)butanoic acid	3.88	level1			118.086	209.5	POS		1119-48-8	C15987	Amino acids and Peptides	Small peptides	Aminoacids	C5H11NO2	1.04667	1.25724	0.934649	1.08531	0.972978	1.04435	1.05687	0.968649	0.942203	1.11261	0.867415	0.863452	0.778025	0.922059	1.28829	0.067079	0.458142	0.872447	-0.19686
281	Xanthine	3.88	level1			151.026	116.5	NEG	HMDB0000292	69-89-6	C00385	Alkaloids	Histidine alkaloids	Imidazole alkaloids	C5H4N4O2	1.10114	0.658961	0.8614	1.22321	1.09857	0.573528	0.919468	0.422038	0.683735	0.810335	0.646292	1.4749	1.06974	0.851174	0.603772	0.721526	0.883644	0.925724	-0.111346
282	Cytosine	3.88	level1			112.05	102	POS	HMDB0000630	71-30-7	C00380	Alkaloids	Nicotinic acid alkaloids	Pyridine alkaloids	C4H5N3O	0.849779	0.740876	4.03107	1.04665	1.45999	0.519311	1.44128	0.976208	1.17387	0.383239	1.23715	0.656329	0.792757	0.869925	0.682766	0.341679	0.668428	0.603578	-0.728387
283	Hexadecanedioic acid	3.88	level1			285.207	100.8	NEG	HMDB0000672	505-54-4	C19615	Fatty acids	Fatty Acids and Conjugates	Dicarboxylic acids	C16H30O4	0.572771	1.01542	0.366499	0.912432	0.633534	0.502026	0.667113	0.237031	0.509678	0.533991	0.124114	1.04521	0.868828	0.553142	0.794865	0.533551	0.784687	0.829157	-0.270282
284	Ganoderic acid A	3.88	level1			497.29	47.5	NEG	HMDB0034931	81907-62-2		Lipids and lipid-like molecules	Prenol lipids	Triterpenoids	C30H44O7	1.11729	0.448518	0.56353	0.666669	0.782682	0.237064	0.635959	0.35459	0.420985	0.567642	0.586979	1.95881	1.55388	0.907148	0.294857	0.390409	0.699698	1.42643	0.512404
285	Ganoderic acid B	3.88	level1			497.29	47.5	NEG	HMDB0035719	81907-61-1		Lipids and lipid-like molecules	Prenol lipids	Triterpenoids	C30H44O7	1.11381	0.448232	0.56216	0.665564	0.785589	0.237224	0.635429	0.35503	0.419962	0.569049	0.586007	1.95756	1.55773	0.907557	0.29665	0.388847	0.698852	1.42826	0.514257
286	Sph(d18:0)	3.88	level1			284.295	43.1	POS	HMDB0000269	764-22-7	C00836	Fatty acids	Spingolipids	Sphingoid bases	C18H39NO2	1.17015	1.51467	0.872514	1.10907	0.858111	0.193739	0.953042	1.13184	1.69664	1.68151	0.667363	1.23523	0.540866	1.15891	0.682725	0.461824	0.74369	1.21601	0.282155
287	2'-Deoxyuridine	3.88	level1			227.067	41.4	NEG	HMDB0000012	951-78-0	C00526	Carbohydrates	Nucleosides	Pyrimidine nucleosides	C9H12N2O5	0.710489	0.795029	0.56757	1.75651	0.361186	0.964281	0.859177	0.158684	0.0588433	0.634551	0.140269	1.05637	0.786445	0.472528	1.39546	0.167173	0.540704	0.549977	-0.862558
288	D-Glucuronic acid lactone	3.88	level1			157.014	33.7	NEG				Carbohydrates	Saccharides	Monosaccharides	C6H8O6	2.08442	0.981407	1.07749	1.42839	0.867333	1.77761	1.36944	0.782563	1.28155	0.625455	1.30173	0.942058	0.740405	0.945627	1.35972	0.0945547	0.482698	0.690521	-0.534244
289	3,6-Dioxo-5alpha-cholan-24-oic acid	3.88	level1			387.253	32.5	NEG				Lipids and lipid-like molecules	Steroids and steroid derivatives	Bile acids, alcohols and derivatives	C24H36O4	1.27061	0.11586	0.30603	0.676365	1.91711	0.181829	0.744633	1.11427	1.81533	0.407901	1.15695	3.0897	1.02256	1.43445	1.195	0.179389	0.549045	1.92639	0.945897
290	Embelin	3.88	level1			293.176	30.5	NEG	HMDB0251767		C10342	Polyketides	Aromatic polyketides	Aromatic polyketides with side chains	C17H26O4	0.824542	0.37241	0.434978	1.47784	0.787087	0.665465	0.760387	0.888757	1.10195	0.704722	1.4106	1.73376	0.786573	1.10439	1.18862	0.165021	0.539491	1.45241	0.538448
291	Lithocholic acid 3-sulfate	3.88	level1			455.246	27.5	NEG	HMDB0000907	64936-81-8		Lipids and lipid-like molecules	Steroids and steroid derivatives	Bile acids, alcohols and derivatives	C24H40O6S	0.136283	0.120251	0.119548	1.31511	0.259863	0.362879	0.385656	0.93815	1.43498	0.320835	0.963961	1.06391	0.195763	0.8196	1.48779	0.139728	0.520211	2.12521	1.0876
292	Undecanoic acid	3.88	level1			185.154	23	NEG	HMDB0000947	112-37-8	C17715	Fatty acids	Fatty Acids and Conjugates	Unsaturated fatty acids	C11H22O2	0.651716	0.353916	0.329654	1.44736	0.974423	0.782238	0.756551	1.37932	1.35083	0.317516	1.56153	0.703738	0.631953	0.990814	0.682894	0.402219	0.708496	1.30965	0.389176
293	Cholic acid	3.87	level1			407.28	108.1	NEG	HMDB0000619	81-25-4	C00695	Terpenoids	Steroids	Cholane steroids	C24H40O5	0.377406	0.2752	0.277697	1.12144	0.600834	0.75334	0.567653	1.0489	1.18162	0.897355	0.969588	3.33323	0.228333	1.2765	1.24987	0.169525	0.542337	2.24874	1.16911
294	4-Hydroxycinnamic acid	3.87	level1			163.04	75.7	NEG	HMDB0002035	7400-08-0	C00811	Shikimates and Phenylpropanoids	Phenylpropanoids	Cinnamic acids and derivatives	C9H8O3	0.076033	0.349502	0.420878	0.404762	0.146414	0.774841	0.362072	2.38363	1.36533	0.495438	5.63186	0.515236	0.420213	1.80195	1.69463	0.142432	0.521429	4.97678	2.31521
295	2-Pyrimidinylacetic acid	3.87	level1			139.05	169.3	POS		66621-73-6		Organoheterocyclic compounds	Diazines	Pyrimidines and pyrimidine derivatives	C6H6N2O2	1.38573	1.29487	1.53215	1.1858	1.13807	1.14743	1.28067	0.454938	0.841697	1.112	0.339979	0.9932	1.45216	0.865663	1.50676	0.0452636	0.433894	0.675943	-0.565027
296	Cordycepin	3.87	level1			252.109	54.7	POS				Carbohydrates	Nucleosides	Purine nucleosides	C10H13N5O3	0.639993	0.635895	1.47434	0.805072	1.0687	0.755201	0.896533	1.37131	0.926395	0.371726	1.24119	0.677479	0.737678	0.88763	0.0666696	0.96564	0.988647	0.99007	-0.0143976
297	Serine	3.87	level1			104.035	224.6	NEG	HMDB0062263	302-84-1	C00716	Amino acids and Peptides	Small peptides	Amino fatty acids	C3H7NO3	0.949381	0.308308	0.637395	1.3021	1.15409	0.833916	0.864198	0.358571	0.806946	0.51004	0.811083	1.41028	1.0776	0.829088	0.254814	0.872677	0.951193	0.959373	-0.0598364
298	Homoserine	3.87	level1			120.065	212.2	POS	HMDB0000719	672-15-1	C00263	Amino acids and Peptides	Small peptides	Aminoacids	C4H9NO3	1.08897	1.66489	0.678764	1.37723	1.25816	1.17935	1.2079	0.865329	1.096	1.07044	0.519773	1.12185	0.80486	0.913043	1.06137	0.102143	0.489178	0.755895	-0.403742
299	N1,N8-Diacetylspermidine	3.87	level1			228.172	207.8	NEG	HMDB0041947	82414-35-5		Organic acids and derivatives	Carboxylic acids and derivatives	Carboxylic acid derivatives	C11H23N3O2	0.405257	0.108491	0.777352	0.527967	0.805148	0.138787	0.4605	0.14598	0.518748	0.264722	0.525177	6.3586	3.53925	1.89208	0.686949	0.22633	0.587882	4.10875	2.0387
300	N-Acetylglutamine	3.87	level1			189.087	182.6	POS	HMDB0006029	2490-97-3	D07063	Organic acids and derivatives	Carboxylic acids and derivatives	Amino acids, peptides, and analogues	C7H12N2O4	0.748361	0.509426	0.873997	0.981159	1.18789	0.548237	0.808178	1.30628	1.27583	0.621366	1.5426	2.69012	1.03931	1.41258	1.39791	0.091746	0.481094	1.74786	0.805591
301	Pi-Methylimidazoleacetic acid (hydrochloride)	3.87	level1			141.065	180	POS	HMDB0004988	4200-48-0		Alkaloids	Histidine alkaloids	Imidazole alkaloids	C6H8N2O2	1.27156	0.793313	1.19949	0.726695	1.01563	1.31017	1.05281	0.606213	0.677482	0.685386	0.740609	0.601315	0.787971	0.683163	2.02941	0.0135774	0.335115	0.648894	-0.623945
302	Methylguanidine	3.87	level1			74.0711	162.6	POS	HMDB0001522	471-29-4	C02294	Organic nitrogen compounds	Organonitrogen compounds	Guanidines	C2H7N3	1.08348	1.23947	0.90347	0.980735	1.17301	1.0162	1.06606	0.947067	0.933453	1.11424	0.913531	0.87525	0.803933	0.931246	1.32812	0.0690023	0.45975	0.87354	-0.195054
303	Glycylleucine	3.87	level1			187.109	156.1	NEG	HMDB0000759	869-19-2	C02155	Amino acids and Peptides	Small peptides	Dipeptides	C8H16N2O3	0.589661	0.270655	0.240352	0.940369	0.915867	0.41464	0.561924	1.29717	4.17618	1.00009	0.842012	1.91454	1.25976	1.74829	1.90732	0.0670272	0.458142	3.11126	1.6375
304	Glycocholic acid	3.87	level1			464.301	153.4	NEG	HMDB0000138	475-31-0	C01921	Lipids and lipid-like molecules	Steroids and steroid derivatives	Bile acids, alcohols and derivatives	C26H43NO6	0.107479	0.114495	0.511145	0.80005	0.438596	0.834271	0.467673	1.4831	1.72162	0.24863	1.81325	2.25653	0.351249	1.3124	1.43584	0.0410624	0.427193	2.80623	1.48863
305	1,2-Anhydro-myo-inositol	3.87	level1			161.045	106.7	NEG	HMDB0247281	6090-95-5		Organoheterocyclic compounds	Oxepanes		C6H10O5	1.17742	0.610848	0.644081	1.52495	1.07922	0.787076	0.970599	0.976836	1.01861	0.7477	1.15033	1.25399	0.78439	0.988644	0.247716	0.915699	0.968898	1.01859	0.0265768
306	MES	3.87	level1			194.049	68.5	NEG	HMDB0246678			Organoheterocyclic compounds	Oxazinanes	Morpholines	C6H13NO4S	0.73412	0.225829	0.268122	0.820396	1.02803	0.364982	0.57358	0.839637	0.92169	0.531953	0.73039	2.01448	0.878239	0.986064	1.2736	0.133816	0.512542	1.71914	0.781688
307	Bisindolylmaleimide VIII (acetate)	3.87	level1			397.168	44.6	NEG	HMDB0257261			Organoheterocyclic compounds	Indoles and derivatives	N-alkylindoles	C24H22N4O2	0.489223	0.266682	0.996168	1.03231	0.411885	0.453083	0.608226	0.751005	2.24663	1.61321	0.690617	1.1941	1.26292	1.29308	1.74368	0.0300122	0.401257	2.12599	1.08813
308	Alfacalcidol	3.87	level1			383.331	24	POS	HMDB0015504	41294-56-8	D01518	Lipids and lipid-like molecules	Steroids and steroid derivatives	Vitamin D and derivatives	C27H44O2	0.611608	0.70987	0.646422	1.07305	1.06445	1.10481	0.868367	0.788903	0.822362	1.16881	1.15951	0.809641	0.934187	0.947236	0.625482	0.525145	0.77945	1.09082	0.125419
309	Dodecyl gallate	3.87	level1			337.204	13.7	NEG	HMDB0038720	1166-52-5		Shikimates and Phenylpropanoids	Phenolic acids	Shikimic acids and derivatives	C19H30O5	0.609214	0.188255	0.34153	0.856292	1.09405	0.38131	0.578442	0.767931	1.66886	0.246461	0.512054	3.061	0.840896	1.18287	0.945389	0.2236	0.586327	2.04492	1.03204
310	Melibiose	3.86	level1			365.106	226.4	POS	HMDB0000048		C05402	Organic oxygen compounds	Organooxygen compounds	Carbohydrates and carbohydrate conjugates	C12H22O11	0.856835	1.01438	1.2681	1.30099	1.23342	1.15032	1.13734	1.28769	1.01185	1.12022	0.869406	0.612321	1.32503	1.03775	0.514295	0.462149	0.74369	0.912438	-0.132202
311	2-Aminopurine	3.86	level1			134.047	67.6	NEG	HMDB0245025			Organoheterocyclic compounds	Imidazopyrimidines	Purines and purine derivatives	C5H5N5	0.439169	0.057152	0.528416	1.50978	1.1521	0.205645	0.648711	1.59382	2.03499	0.0359268	3.64104	1.80003	0.341977	1.57463	0.646106	0.140201	0.520718	2.42732	1.27937
312	Methyl beta-D-glucopyranoside	3.86	level1			193.071	94	NEG	HMDB0029965	709-50-2		Carbohydrates	Saccharides	Monosaccharides	C7H14O6	1.72098	0.654373	1.50958	1.24414	0.617871	0.503906	1.04181	2.1399	0.542279	0.844023	0.91408	2.06241	1.86689	1.39493	0.561608	0.346028	0.671298	1.33895	0.421102
313	Malic acid	3.86	level1			133.014	240.8	NEG	HMDB0000744	6915-15-7	C00149	Fatty acids	Fatty Acids and Conjugates	Dicarboxylic acids	C4H6O5	0.657587	0.223068	1.02862	1.53989	0.34807	0.864717	0.776992	0.539371	0.52545	0.202978	0.546679	0.259035	1.47162	0.590856	0.598959	0.507796	0.770457	0.76044	-0.395093
314	1-Methylhistamine	3.86	level1			126.102	212.2	POS	HMDB0000898	501-75-7	C05127	Alkaloids	Histidine alkaloids	Imidazole alkaloids	C6H11N3	1.03483	0.793685	1.27849	2.19467	0.262988	1.17967	1.12406	1.32455	1.68917	1.43855	1.12067	1.42893	0.585649	1.26459	0.689828	0.652734	0.851219	1.12502	0.169954
315	3-Amino-4-hydroxybenzoic acid	3.86	level1			154.049	202.3	POS	HMDB0304941		C12115	Benzenoids	Benzene and substituted derivatives	Benzoic acids and derivatives	C7H7NO3	1.27077	1.49046	0.453402	1.27381	1.13226	1.83368	1.2424	1.43026	1.3009	1.7009	1.69797	0.766688	0.485431	1.23036	0.0478813	0.966189	0.988861	0.990309	-0.0140498
316	Histidinol	3.86	level1			140.083	181.2	NEG	HMDB0003431	4836-52-6	C00860	Alkaloids	Histidine alkaloids	Imidazole alkaloids	C6H11N3O	1.35418	0.486146	0.450491	1.38058	1.08014	0.594033	0.890929	1.2804	1.31061	0.780283	1.85835	1.4342	0.87957	1.25724	1.13728	0.155125	0.53086	1.41115	0.496874
317	Serotonin	3.86	level1			177.102	143.2	POS	HMDB0000259	50-67-9	C00780	Alkaloids	Tryptophan alkaloids	Simple indole alkaloids	C10H12N2O	0.9011	1.03229	0.834668	0.837916	0.893942	0.811699	0.885269	0.884679	0.828677	0.952041	0.965421	0.924388	0.938924	0.915688	0.495641	0.450901	0.738277	1.03436	0.0487405
318	Glycolithocholic acid 3-sulfate	3.86	level1			512.269	109.4	NEG	HMDB0002639	15324-64-8	C11301	Terpenoids	Steroids	Cholane steroids	C26H43NO7S	0.429792	0.286641	0.870722	0.640493	0.611854	1.01414	0.642274	1.20055	1.91302	0.644937	2.6676	1.48572	0.469896	1.39696	1.49451	0.0751494	0.466956	2.17501	1.12102
319	Daprodustat	3.86	level1			392.183	32.2	NEG	HMDB0250863			Organic acids and derivatives	Carboxylic acids and derivatives	Amino acids, peptides, and analogues	C19H27N3O6	1.3006	0.510061	0.30319	1.54531	0.892939	0.435369	0.831244	0.867997	0.932925	0.874194	0.473161	0.983916	0.689442	0.803606	0.310664	0.90256	0.96285	0.966751	-0.0487837
320	Pseudolaric Acid B	3.86	level1			413.163	25.7	NEG				Lipids and lipid-like molecules	Prenol lipids	Terpene lactones	C23H28O8	0.851881	0.274697	0.317572	1.2253	0.571509	0.552834	0.632298	1.38896	1.30386	0.621293	1.54036	0.670474	0.704697	1.03827	1.37632	0.0997713	0.487736	1.64206	0.71551
321	Desmosterol	3.86	level1			367.335	13.8	POS	HMDB0002719	313-04-2	C01802	Terpenoids	Steroids	Cholestane steroids	C27H44O	1.23535	1.08185	0.643241	0.937763	1.1199	1.18052	1.0331	1.02739	0.794108	1.27212	0.863258	1.00675	1.08014	1.00729	0.202221	0.82224	0.929417	0.975017	-0.0365004
322	4-Aminobutyric acid (GABA)	3.85	level1			102.056	192.7	NEG	HMDB0000112	56-12-2	C00334	Amino acids and Peptides	Small peptides	Amino fatty acids	C4H9NO2	1.81711	0.553639	0.804225	1.2352	0.752789	0.43997	0.933822	1.94743	2.42453	0.572362	1.03794	1.2123	0.798364	1.33215	0.937994	0.291833	0.633775	1.42656	0.512542
323	Ursocholic acid	3.85	level1			407.28	108.1	NEG	HMDB0000917	2955-27-3	C17644	Lipids and lipid-like molecules	Steroids and steroid derivatives	Bile acids, alcohols and derivatives	C24H40O5	0.377485	0.275233	0.277716	1.1246	0.601282	0.755561	0.568647	1.05031	1.18169	0.898025	0.972321	3.33362	0.228503	1.27741	1.24917	0.169585	0.542337	2.2464	1.16762
324	4-hydroxy-1H-indole-3-carbaldehyde	3.85	level1			162.055	26.8	POS				Alkaloids	Tryptophan alkaloids	Simple indole alkaloids	C9H7NO2	1.01994	0.564377	1.06454	0.693858	1.01323	0.53416	0.815019	0.697741	1.26514	0.643109	0.418009	1.40603	1.22289	0.942151	0.284155	0.525797	0.779849	1.15599	0.209125
325	Mannose	3.85	level1			179.056	174	NEG	HMDB0000169	3458-28-4	C00159	Carbohydrates	Saccharides	Monosaccharides	C6H12O6	0.297611	0.442022	0.418086	0.661806	0.927754	0.524555	0.545306	0.734427	0.327629	0.488099	0.882686	1.36521	0.876608	0.779109	0.854508	0.207456	0.572995	1.42876	0.51476
326	Threonine	3.85	level1			120.065	212.2	POS	HMDB0000167	72-19-5	C00188	Amino acids and Peptides	Small peptides	Aminoacids	C4H9NO3	1.11728	1.7135	0.698627	1.37536	1.27547	1.18635	1.22776	0.879072	1.12807	1.08513	0.519068	1.15461	0.815904	0.930309	1.05344	0.108036	0.493663	0.757726	-0.400252
327	Glyco-gamma-muricholic acid	3.85	level1			464.301	153.4	NEG	HMDB0240607	32747-08-3		Lipids and lipid-like molecules	Steroids and steroid derivatives	Bile acids, alcohols and derivatives	C26H43NO6	0.108736	0.114245	0.509413	0.800872	0.438325	0.834957	0.467758	1.4827	1.71578	0.248489	1.81511	2.2516	0.35105	1.31079	1.43475	0.0411505	0.427901	2.80228	1.4866
328	N6,N6,N6-Trimethyllysine	3.85	level1			189.16	305.1	POS	HMDB0001325	19253-88-4	C03793	Organic acids and derivatives	Carboxylic acids and derivatives	Amino acids, peptides, and analogues	C9H20N2O2	1.6207	1.01103	1.35791	1.38749	1.38141	0.793508	1.25867	0.660753	1.01437	0.789134	0.711859	0.809397	1.24133	0.871139	1.68199	0.0284196	0.398665	0.692109	-0.53093
329	Thiamine	3.85	level1			265.111	215.6	POS	HMDB0000235	59-43-8	C00378	Organoheterocyclic compounds	Diazines	Pyrimidines and pyrimidine derivatives	C12H17N4OS	1.08087	1.03694	1.01844	0.803988	1.17381	1.06873	1.03046	1.02492	1.08976	1.32314	0.945984	0.947248	1.24653	1.09626	0.54544	0.439049	0.730383	1.06386	0.0893039
330	4-Guanidinobutyric acid	3.85	level1			146.092	198.5	POS	HMDB0003464	463-00-3	C01035	Amino acids and Peptides	Small peptides	Aminoacids	C5H11N3O2	1.25422	1.30572	0.928601	1.05393	1.04475	0.94708	1.08905	1.06015	1.09708	1.02384	1.00725	0.809951	1.08472	1.01383	0.723943	0.353303	0.675914	0.930932	-0.103252
331	Prolylalanine	3.85	level1			187.107	197.4	POS	HMDB0029010	6422-36-2		Organic acids and derivatives	Carboxylic acids and derivatives	Amino acids, peptides, and analogues	C8H14N2O3	1.03085	1.11094	0.789424	0.915826	1.04815	0.992135	0.98122	1.0378	1.02393	1.15316	0.818369	0.818184	0.882697	0.955689	0.179805	0.732637	0.888901	0.97398	-0.0380355
332	4-(dimethylamino)butanoate	3.85	level1			132.102	191.7	POS		693-11-8		Lipids and lipid-like molecules	Fatty Acyls	Fatty acids and conjugates	C6H13NO2	1.07259	1.03019	0.86589	1.96566	0.958062	0.954926	1.14122	0.64805	0.976755	1.0384	0.804067	0.84696	1.05732	0.895259	1.10485	0.200442	0.566626	0.784476	-0.350199
333	Choline	3.85	level1			104.107	170.6	POS	HMDB0000097	62-49-7	C00114	Organic nitrogen compounds	Organonitrogen compounds	Quaternary ammonium salts	C5H14NO	1.07916	0.762086	1.64557	0.808465	1.6651	0.924058	1.14741	0.566627	0.824085	0.636262	0.84543	0.941924	1.83685	0.941863	0.955145	0.43221	0.727318	0.820863	-0.284787
334	Deoxyguanosine	3.85	level1			266.089	135.9	NEG	HMDB0000085	961-07-9	C00330	Carbohydrates	Nucleosides	Purine nucleosides	C10H13N5O4	1.24855	0.491221	0.45774	1.94473	0.636744	0.699143	0.913022	0.4346	0.564442	0.643504	0.615327	1.38755	0.510738	0.692694	0.658088	0.443865	0.733435	0.758683	-0.398431
335	N-Acetyltyrosine	3.85	level1			222.077	127.2	NEG	HMDB0000866	537-55-3		Organic acids and derivatives	Carboxylic acids and derivatives	Amino acids, peptides, and analogues	C11H13NO4	0.812553	0.33487	0.395417	1.14886	1.00865	0.520814	0.703528	0.965592	0.81899	0.609247	1.21711	1.36401	0.762828	0.956297	1.07526	0.191904	0.558955	1.35929	0.44285
336	1-O-Hexadecyl-sn-glycero-3-phosphocholine (LPC(O-16:0/0:0))	3.85	level1			482.36	125.9	POS	HMDB0243890	52691-62-0	C13903	Lipids and lipid-like molecules	Glycerophospholipids	Glycerophosphocholines	C24H52NO6P	1.65084	0.679932	0.83703	0.590529	0.940097	0.39349	0.848653	0.788255	1.11569	0.494607	0.648658	1.3159	1.04346	0.901096	0.216682	0.815297	0.926622	1.0618	0.0865067
338	Pyridoxine	3.85	level1			170.081	39.1	POS	HMDB0000239	65-23-6	C00314	Alkaloids	Nicotinic acid alkaloids	Pyridine alkaloids	C8H11NO3	1.33206	0.683969	1.20295	0.880646	0.732269	0.63104	0.910488	1.27937	1.02384	0.665496	1.07167	0.669819	0.617052	0.887875	0.0424933	0.892689	0.960139	0.975163	-0.0362847
339	3-Methyl-1H-pyrazole-4-carbaldehyde	3.85	level1			111.055	28.6	POS		112758-40-4		Organic oxygen compounds	Organooxygen compounds	Carbonyl compounds	C5H6N2O	1.17491	1.17099	0.964188	0.958726	1.13229	1.26864	1.11162	0.790101	0.862214	1.11693	0.899219	0.972358	1.20405	0.974145	1.39573	0.125604	0.506298	0.876326	-0.190461
340	Allolithocholic acid	3.85	level1			375.289	28.5	NEG	HMDB0000381	2276-94-0		Lipids and lipid-like molecules	Steroids and steroid derivatives	Bile acids, alcohols and derivatives	C24H40O3	0.667344	0.285447	0.402756	1.37233	0.723544	1.07743	0.754808	1.12321	1.33597	0.96321	1.60061	1.86251	0.536951	1.23708	1.34029	0.0877952	0.477202	1.63893	0.712753
341	Sarcosine	3.84	level1			88.0403	204.9	NEG	HMDB0000271	107-97-1	C00213	Amino acids and Peptides	Small peptides	Aminoacids	C3H7NO2	0.849115	0.444287	0.769607	1.43686	0.973963	0.665656	0.856581	0.724179	0.809154	0.530953	1.28061	1.72593	1.18727	1.04302	0.48171	0.42784	0.724944	1.21765	0.2841
342	5-Hydroxyindole-3-acetic acid	3.84	level1			190.051	123.7	NEG	HMDB0000763	54-16-0	C05635	Alkaloids	Tryptophan alkaloids	Simple indole alkaloids	C10H9NO3	0.222924	0.0556578	0.0673269	0.982209	0.467403	0.244237	0.33996	0.990238	0.25801	0.061346	1.51826	0.132994	0.128856	0.514951	0.348006	0.550444	0.793016	1.51474	0.599071
343	Crotonoside	3.84	level1			282.084	156.7	NEG				Carbohydrates	Nucleosides	Purine nucleosides	C10H13N5O5	0.529797	0.264757	0.312377	0.41552	0.630571	0.507536	0.443426	0.540107	0.485051	0.500955	0.126023	0.693117	0.511033	0.476048	0.0524271	0.739057	0.891961	1.07357	0.102412
344	Daminozide	3.84	level1			143.081	198.4	POS	HMDB0250838		C10996	Lipids and lipid-like molecules	Fatty Acyls	Fatty acids and conjugates	C6H12N2O3	0.964027	0.992091	0.998851	1.09795	0.93739	1.05194	1.00704	1.32739	1.14894	0.998392	0.923308	0.711531	1.00968	1.01987	0.187088	0.889273	0.958514	1.01274	0.0182674
345	3-Methylhistamine	3.84	level1			126.102	212.2	POS	HMDB0001861	644-42-8		Organic nitrogen compounds	Organonitrogen compounds	Amines	C6H11N3	1.04448	0.802156	1.30123	2.19765	0.265794	1.1926	1.13398	1.33109	1.71921	1.45379	1.12219	1.44419	0.591854	1.27705	0.689098	0.648781	0.849164	1.12616	0.171418
346	Arginine	3.84	level1			175.119	299.8	POS	HMDB0000517	74-79-3	C00062	Amino acids and Peptides	Small peptides	Aminoacids	C6H14N4O2	1.71269	0.250571	0.295445	0.885248	0.765687	1.7778	0.947907	0.815138	1.28649	0.484842	0.754333	1.47596	1.88579	1.11709	0.519441	0.635506	0.842424	1.17848	0.236931
347	N,N-Dimethylarginine (ADMA)	3.84	level1			203.15	289.3	POS	HMDB0001539	30315-93-6	C03626	Amino acids and Peptides	Small peptides	Aminoacids	C8H18N4O2	1.56389	0.939677	1.6152	1.39593	1.48091	0.679492	1.27918	0.569676	0.982863	0.590299	0.697908	0.86855	1.28599	0.832547	1.56044	0.0417667	0.430336	0.650843	-0.619619
348	Maltotriose	3.84	level1			503.161	258.8	NEG	HMDB0001262	1109-28-0	C01835	Organic oxygen compounds	Organooxygen compounds	Carbohydrates and carbohydrate conjugates	C18H32O16	0.411185	0.353483	0.400303	1.42257	0.644212	0.437456	0.611535	0.753426	0.682889	0.401171	0.679064	0.680074	0.970688	0.694552	0.760281	0.660115	0.854854	1.13575	0.183648
349	Gly-Ala	3.84	level1			145.062	189.4	NEG	HMDB0252875	3695-73-6		Organic acids and derivatives	Carboxylic acids and derivatives	Amino acids, peptides, and analogues	C5H10N2O3	0.688541	0.872626	0.52852	1.07428	1.29747	0.493201	0.825773	0.526459	1.32039	1.18375	0.529778	2.24346	0.992569	1.13274	0.679675	0.315053	0.649995	1.37173	0.455994
350	Hoechst 33258 (trihydrochloride)	3.84	level1			425.206	166	POS	HMDB0253195			Organoheterocyclic compounds	Benzimidazoles	Phenylbenzimidazoles	C25H24N6O	1.21947	1.35055	0.961725	1.01962	0.998903	1.43224	1.16375	1.59842	1.42191	1.02145	0.972112	1.30047	1.33157	1.27432	0.72424	0.404861	0.710282	1.09501	0.130945
351	Car(18:0)	3.84	level1			428.374	94.8	POS	HMDB0000848	25597-09-5		Lipids and lipid-like molecules	Fatty Acyls	Fatty acid esters	C25H49NO4	1.77902	0.483691	0.953526	0.607126	2.12595	0.337145	1.04774	0.502267	0.628099	1.23511	0.694593	0.615274	0.971945	0.774549	0.452565	0.426346	0.724362	0.739255	-0.435856
352	3-Methyladenine	3.84	level1			150.077	64.2	POS	HMDB0011600	5142-23-4	C00913	Alkaloids	Histidine alkaloids	Imidazole alkaloids	C6H7N5	1.3911	1.13139	3.52455	1.30253	2.16742	1.22695	1.79066	1.55993	1.8722	1.45767	1.62263	1.29006	1.1306	1.48885	0.3349	0.472866	0.750249	0.831452	-0.266294
353	Allocholic acid	3.83	level1			407.28	108.1	NEG	HMDB0000505	2464-18-8	C17737	Terpenoids	Steroids	Cholane steroids	C24H40O5	0.377798	0.275454	0.277913	1.1224	0.600848	0.754219	0.568104	1.05009	1.18253	0.897375	0.970412	3.33629	0.228338	1.27751	1.24944	0.169606	0.542337	2.24872	1.1691
354	Tauro-beta-muricholic acid	3.83	level1			514.283	89.6	NEG	HMDB0000932	145022-92-0		Lipids and lipid-like molecules	Steroids and steroid derivatives	Bile acids, alcohols and derivatives	C26H45NO7S	0.614397	0.383322	0.632415	0.783633	0.649141	0.635803	0.616452	0.834337	1.11819	1.2054	1.96994	0.834856	0.483363	1.07435	1.5281	0.078642	0.470406	1.74279	0.801401
355	Taurodeoxycholic acid	3.83	level1			498.289	41	NEG	HMDB0000896	516-50-7	C05463	Terpenoids	Steroids	Cholane steroids	C26H45NO6S	0.470592	0.227546	0.544148	0.649349	0.575016	0.572922	0.506596	0.850323	0.926742	0.728492	1.76874	1.03634	0.383906	0.94909	1.52275	0.065885	0.458142	1.87347	0.90571
356	2,4-Dihydroxybenzoic acid	3.83	level1			153.019	13.5	NEG	HMDB0029666	89-86-1		Shikimates and Phenylpropanoids	Phenolic acids	Simple phenolic acids	C7H6O4	0.552078	0.377236	0.548645	1.04231	0.932605	0.446654	0.649921	1.1191	0.973259	0.208773	1.511	2.59143	0.808532	1.20202	0.854126	0.160851	0.536252	1.84948	0.887119
357	3-Hydroxyphenylacetic acid	3.83	level1			151.04	100.5	NEG	HMDB0000440	621-37-4	C05593	Shikimates and Phenylpropanoids	Phenolic acids	Simple phenolic acids	C8H8O3	0.789576	0.918768	0.228978	2.28141	0.971422	0.664249	0.975734	1.74941	0.906719	1.19754	1.36424	0.865875	0.421608	1.08423	0.606595	0.755573	0.899481	1.1112	0.152114
358	Vanillin	3.83	level1			151.04	23.9	NEG	HMDB0012308	121-33-5	C00755	Shikimates and Phenylpropanoids	Phenolic acids	Cinnamic acids and derivatives	C8H8O3	0.899651	0.235573	0.707051	1.70077	1.40079	0.413134	0.892827	1.73429	0.865158	0.252192	0.846788	2.79098	0.856518	1.22432	0.485577	0.463509	0.744286	1.37128	0.455528
359	Galactose	3.83	level1			179.056	174	NEG	HMDB0000143		C00984	Organic oxygen compounds	Organooxygen compounds	Carbohydrates and carbohydrate conjugates	C6H12O6	0.298483	0.442798	0.416271	0.662999	0.928556	0.525103	0.545702	0.73519	0.326207	0.488628	0.884277	1.3676	0.877557	0.77991	0.851204	0.207884	0.572995	1.42919	0.515196
360	25-Hydroxyvitamin D3	3.83	level1			383.331	24	POS	HMDB0003550		C01561	Lipids and lipid-like molecules	Steroids and steroid derivatives	Vitamin D and derivatives	C27H44O2	0.612955	0.709318	0.646596	1.07295	1.0634	1.10444	0.868276	0.788548	0.822584	1.16858	1.1594	0.809011	0.933996	0.94702	0.624463	0.525258	0.779509	1.09069	0.125241
361	Pipecolamide	3.83	level1			129.102	125.9	POS		19889-77-1	C19809	Alkaloids	Lysine alkaloids	Piperidine alkaloids	C6H12N2O	1.15702	1.04898	0.823472	0.908408	1.01041	0.859651	0.967988	0.631568	0.70944	1.25601	0.763536	1.09616	0.889328	0.891007	0.849377	0.505157	0.768654	0.920473	-0.119553
362	Palmitoyl sphingomyelin	3.83	level1			703.573	109.4	POS	HMDB0061712	6254-89-3		Lipids and lipid-like molecules	Sphingolipids	Phosphosphingolipids	C39H79N2O6P	0.656762	0.775955	1.14343	0.997606	1.24194	0.177072	0.832127	0.779249	0.762088	0.358715	0.504096	0.6126	0.650638	0.611231	0.396373	0.226905	0.587934	0.73454	-0.445087
363	N-Acetylhistamine	3.83	level1			154.097	54.9	POS	HMDB0013253	673-49-4	C05135	Alkaloids	Histidine alkaloids	Imidazole alkaloids	C7H11N3O	1.07719	1.91507	0.794312	1.19796	1.33783	1.09763	1.23667	0.672382	1.49668	1.62196	1.13988	1.12175	0.990102	1.17379	0.253464	0.769374	0.905544	0.949159	-0.0752783
364	(2R)-3-(((2-Aminoethoxy)(hydroxy)phosphoryl)oxy)propane-1,2-diyl ditetradecanoate	3.83	level1			636.458	54	POS	HMDB0008821	998-07-2		Lipids and lipid-like molecules	Glycerophospholipids	Glycerophosphoethanolamines	C33H66NO8P	1.98169	1.43039	1.32094	0.83553	1.08924	0.821224	1.2465	0.0528145	0.204618	0.304117	0.0364767	0.465865	1.10176	0.360941	1.93032	0.00428214	0.215112	0.289563	-1.78805
365	5-Oxooctanoic acid	3.83	level1			157.087	40.7	NEG		3637-14-7		Fatty acids	Fatty Acids and Conjugates	Oxo fatty acids	C8H14O3	0.742969	0.181379	0.227767	0.936115	0.687512	0.437842	0.535597	0.784346	1.38474	0.374105	1.8428	1.38903	0.542109	1.05286	1.26897	0.0789067	0.470494	1.96576	0.975088
366	11-Dehydrocorticosterone	3.83	level1			325.183	14.1	NEG	HMDB0004029	72-23-1	C05490	Lipids and lipid-like molecules	Steroids and steroid derivatives	Hydroxysteroids	C21H28O4	0.998539	0.193627	0.541227	0.680367	0.564827	0.838117	0.636117	0.861303	0.605484	0.425308	1.00652	1.39408	0.881687	0.862397	0.785113	0.231128	0.590302	1.35572	0.439059
367	Docebenone	3.83	level1			325.183	14.1	NEG	HMDB0247732		C01349	Lipids and lipid-like molecules	Fatty Acyls	Fatty alcohols	C21H26O3	0.993382	0.193785	0.540357	0.680544	0.565433	0.838487	0.635331	0.861316	0.604511	0.4257	1.00678	1.39522	0.8825	0.862671	0.788275	0.228617	0.588439	1.35783	0.441301
368	4-Allylcatechol	3.82	level1			149.061	35.9	NEG				Shikimates and Phenylpropanoids	Phenylpropanoids	Cinnamic acids and derivatives	C9H10O2	0.82339	0.351239	0.343215	1.47016	0.729465	0.654391	0.728643	0.858693	1.09184	0.430008	0.643368	2.43535	0.599311	1.00976	0.669993	0.43322	0.728158	1.38581	0.470732
369	4'-Hydroxy-3'-methylacetophenone	3.82	level1			149.061	35.9	NEG	HMDB0059824			Organic oxygen compounds	Organooxygen compounds	Carbonyl compounds	C9H10O2	0.821898	0.350953	0.34321	1.4696	0.730136	0.65409	0.728315	0.858497	1.09182	0.430386	0.643125	2.43337	0.599838	1.00951	0.671471	0.432659	0.727844	1.38609	0.471016
370	4′-Hydroxy-2′-methylacetophenone	3.82	level1			149.061	35.9	NEG				Organic oxygen compounds	Organooxygen compounds	Carbonyl compounds	C9H10O2	0.823313	0.351054	0.34304	1.46978	0.729778	0.65418	0.728525	0.8575	1.09129	0.430086	0.643205	2.43407	0.59942	1.00926	0.669537	0.433596	0.728299	1.38535	0.470249
371	2'-Hydroxy-4'-methylacetophenone	3.82	level1			149.061	35.9	NEG				Organic oxygen compounds	Organooxygen compounds	Carbonyl compounds	C9H10O2	0.824396	0.351404	0.343652	1.47108	0.729192	0.654593	0.729054	0.858495	1.09323	0.43007	0.643774	2.4365	0.599398	1.01024	0.66953	0.43337	0.728181	1.38569	0.470607
372	Dimethylglycine	3.82	level1			102.056	192.7	NEG	HMDB0000092	1118-68-9	C01026	Amino acids and Peptides	Small peptides	Aminoacids	C4H9NO2	1.8099	0.554232	0.804712	1.23797	0.752638	0.441919	0.933562	1.94892	2.426	0.572257	1.04027	1.2136	0.798218	1.33321	0.939901	0.289752	0.63209	1.42809	0.514086
373	Ribose	3.82	level1			131.035	70.5	NEG	HMDB0000283		C00121	Carbohydrates	Saccharides	Monosaccharides	C5H10O5	1.11036	0.568261	0.833819	1.34694	1.0538	0.660188	0.928895	0.6044	0.629623	0.628608	0.580482	1.45581	0.871287	0.795034	0.78063	0.483347	0.757275	0.855893	-0.224498
375	Isolithocholic acid	3.82	level1			375.289	28.5	NEG	HMDB0000717	1534-35-6	C17658	Lipids and lipid-like molecules	Steroids and steroid derivatives	Bile acids, alcohols and derivatives	C24H40O3	0.664642	0.284985	0.401966	1.36728	0.724681	1.0767	0.753376	1.12249	1.33335	0.964583	1.59472	1.85949	0.537717	1.23539	1.34345	0.0868507	0.475782	1.63981	0.713527
376	Nicotinamide riboside (NR)	3.82	level1			255.097	234.3	POS	HMDB0000855	1341-23-7	C03150	Organic oxygen compounds	Organooxygen compounds	Carbohydrates and carbohydrate conjugates	C11H15N2O5	0.778558	1.49283	1.15643	1.00835	0.829491	1.14289	1.06809	0.809768	0.834581	1.14397	0.759821	1.20536	1.42027	1.02896	0.293852	0.802172	0.920854	0.963365	-0.053845
377	Glucosamine	3.82	level1			160.061	178	NEG	HMDB0001514	3416-24-8	C00329	Carbohydrates	Aminosugars and aminoglycosides	Aminosugars	C6H13NO5	1.41703	0.651085	0.674724	1.50473	1.0831	0.723647	1.00905	1.15971	1.55618	0.852362	1.30548	1.64644	0.858593	1.22979	0.878329	0.31566	0.650177	1.21876	0.285415
378	Kainic acid	3.82	level1			212.093	37.5	NEG				Alkaloids	Ornithine alkaloids	Pyrrolidine alkaloids	C10H15NO4	1.11535	0.465479	0.48134	1.55818	1.20976	0.816446	0.941093	0.918703	1.06604	0.679942	1.228	1.56519	0.550518	1.0014	0.32196	0.8007	0.919985	1.06408	0.089608
379	2'-Hydroxy-5'-methylacetophenone	3.81	level1			149.061	35.9	NEG	HMDB0032592	1450-72-2		Organic oxygen compounds	Organooxygen compounds	Carbonyl compounds	C9H10O2	0.822693	0.35125	0.343427	1.47038	0.72929	0.654466	0.728584	0.858725	1.09252	0.429693	0.643464	2.43543	0.598873	1.00978	0.669937	0.433155	0.728157	1.38595	0.47088
380	Anthranilic acid (Vitamin L1)	3.81	level1			136.04	52.7	NEG	HMDB0001123	118-92-3	C00108	Amino acids and Peptides	Small peptides	Aminoacids	C7H7NO2	1.09328	0.599969	0.389225	1.40057	0.89459	0.562404	0.82334	1.0529	1.25008	0.679714	1.11689	1.94171	0.65451	1.11597	0.953877	0.262833	0.615581	1.35541	0.438733
381	Isomaltose	3.81	level1			341.108	213.7	NEG	HMDB0002923	499-40-1	C00252	Carbohydrates	Saccharides	Disaccharides	C12H22O11	0.775771	0.381679	0.536261	1.24697	0.798438	0.872719	0.768639	0.870037	1.12736	0.625926	0.909482	1.45893	0.896901	0.981439	1.00781	0.233468	0.593075	1.27685	0.352593
382	Spermidine	3.81	level1			146.165	234.2	POS	HMDB0001257	124-20-9	C00315	Alkaloids	Ornithine alkaloids	Polyamines	C7H19N3	1.42808	0.91599	1.3683	0.995069	0.894118	0.937037	1.08977	1.13975	0.975232	0.732703	1.46644	0.911783	0.245294	0.911866	0.712123	0.38146	0.693412	0.836755	-0.257124
384	LPC(18:2/0:0)	3.81	level1			520.34	121.2	POS	HMDB0010386	22252-07-9	C04100	Lipids and lipid-like molecules	Glycerophospholipids	Glycerophosphocholines	C26H50NO7P	0.98194	0.475114	0.724602	0.631974	1.22056	0.426735	0.743488	0.742387	0.595303	0.331447	0.751865	0.580137	1.2449	0.707673	0.321867	0.843044	0.939134	0.951829	-0.0712252
385	1,5-Anhydroglucitol	3.81	level1			163.061	85	NEG	HMDB0002712	154-58-5	C07326	Carbohydrates	Saccharides	Monosaccharides	C6H12O5	0.755629	0.421104	0.739433	1.2958	1.08395	0.52667	0.803764	0.982083	0.703812	0.602736	1.65401	1.93332	0.800038	1.11267	0.814051	0.265623	0.616938	1.38432	0.469177
386	Tetrahydrocorticosterone	3.81	level1			349.237	27.4	NEG	HMDB0000268	68-42-8	C05476	Lipids and lipid-like molecules	Steroids and steroid derivatives	Hydroxysteroids	C21H34O4	1.36829	0.231239	0.371027	1.16065	0.769992	0.316611	0.702968	1.02911	1.13799	0.904625	1.48588	2.36852	0.941923	1.31134	1.42014	0.0699731	0.462023	1.86544	0.899512
387	2,6-Dimethyl-4-hydroxybenzaldehyde	3.8	level1			149.061	35.9	NEG		70547-87-4		Organic oxygen compounds	Organooxygen compounds	Carbonyl compounds	C9H10O2	0.824249	0.351068	0.343573	1.47073	0.730002	0.654629	0.729041	0.859397	1.09298	0.430212	0.643617	2.43416	0.599596	1.00999	0.670025	0.43328	0.728181	1.38537	0.470276
388	3-(2-Hydroxyphenyl)propanoic acid	3.8	level1			165.056	36.6	NEG	HMDB0033752	495-78-3	C01198	Phenylpropanoids and polyketides	Phenylpropanoic acids		C9H10O3	0.872512	0.139069	0.120969	0.550145	0.178274	0.231493	0.348744	1.15338	1.47274	1.57423	1.73819	0.063037	0.0637436	1.01089	0.820867	0.0749036	0.466956	2.89865	1.53538
389	Glycodeoxycholic acid	3.8	level1			432.311	129.2	POS	HMDB0000631		C05464	Terpenoids	Steroids	Cholane steroids	C26H43NO5	1.13302	1.30385	1.22095	1.15527	0.717281	2.35198	1.31373	1.07512	2.99401	0.756069	1.19209	1.4202	0.524756	1.32704	0.0732212	0.975442	0.991661	1.01014	0.0145485
390	Glyco-beta-muricholic acid	3.8	level1			464.301	153.4	NEG	HMDB0240607	66225-78-3		Lipids and lipid-like molecules	Steroids and steroid derivatives	Bile acids, alcohols and derivatives	C26H43NO6	0.108438	0.11445	0.511178	0.801976	0.442758	0.836136	0.469156	1.481	1.72172	0.25101	1.81761	2.25564	0.354611	1.3136	1.43777	0.0409553	0.426636	2.79992	1.48539
391	Lithocholic acid	3.8	level1			375.289	28.5	NEG	HMDB0000761	434-13-9	C03990	Lipids and lipid-like molecules	Steroids and steroid derivatives	Bile acids, alcohols and derivatives	C24H40O3	0.66419	0.285057	0.401938	1.36843	0.723572	1.0751	0.753049	1.12148	1.33326	0.963098	1.59607	1.85996	0.536888	1.23513	1.34289	0.0871125	0.47598	1.64017	0.713841
392	Homovanillic acid	3.8	level1			181.051	97.6	NEG	HMDB0000118	306-08-1	C05582	Shikimates and Phenylpropanoids	Phenolic acids	Simple phenolic acids	C9H10O4	0.0532762	0.0645236	0.0598846	0.86632	0.193042	0.263937	0.250164	0.854353	0.664695	0.622618	1.54885	0.258773	0.395137	0.724072	1.78863	0.0621115	0.453758	2.89439	1.53326
393	LPG(18:1(9Z))	3.8	level1			509.287	46.1	NEG	HMDB0240602	326495-24-3		Lipids and lipid-like molecules	Glycerophospholipids	Glycerophosphoglycerols	C24H47O9P	1.02124	0.253803	0.60878	0.559599	0.981956	0.205022	0.605067	0.29083	0.398942	0.325988	0.440162	1.68371	1.27637	0.736002	0.0211436	0.650511	0.85002	1.2164	0.282615
394	PC(14:0/16:0)	3.8	level1			706.538	42.1	POS	HMDB0007869	69525-80-0		Lipids and lipid-like molecules	Glycerophospholipids	Glycerophosphocholines	C38H76NO8P	0.317302	0.294096	2.16298	0.481877	3.3883	0.051046	1.11593	0.266199	0.292358	0.220715	0.249281	0.190589	1.98103	0.533363	0.479733	0.371498	0.688025	0.477952	-1.06506
395	1-Methyl-6-phenyl-1H-imidazo[4,5-b]pyridin-2-amine	3.8	level1			223.101	24.8	NEG	HMDB0041008	105650-23-5	C16038	Organoheterocyclic compounds	Pyridines and derivatives	Phenylpyridines	C13H12N4	0.935643	0.371643	0.408072	1.39552	1.00728	0.602076	0.786705	1.13894	1.0523	0.638457	1.25952	1.81532	0.740798	1.10756	1.07502	0.20421	0.570102	1.40784	0.493484
396	5-Oxo-L-prolyl-L-proline	3.79	level1			225.088	171.9	NEG		7652-89-3		Organic acids and derivatives	Carboxylic acids and derivatives	Amino acids, peptides, and analogues	C10H14N2O4	1.40916	0.460474	0.45665	1.50365	0.984829	0.706271	0.920173	1.2433	1.54893	0.802746	1.34387	1.78672	0.767416	1.24883	1.05132	0.217969	0.582309	1.35717	0.440602
397	Tyrosine	3.79	level1			164.07	164.6	POS	HMDB0000158	60-18-4	C00082	Amino acids and Peptides	Small peptides	Aminoacids	C9H11NO3	1.30916	1.17954	0.994959	1.18343	0.9064	0.968751	1.09037	1.03546	1.14021	1.07453	0.892156	0.715422	0.994943	0.975454	0.879811	0.225754	0.587553	0.894606	-0.160675
398	Palmitoylcarnitine (Car(16:0))	3.79	level1			400.342	99.3	POS	HMDB0000222	2364-67-2	C02990	Lipids and lipid-like molecules	Fatty Acyls	Fatty acid esters	C23H45NO4	1.24318	0.360879	0.996534	0.505642	2.70632	0.375884	1.03141	0.560511	0.806751	0.95763	0.676713	0.396777	1.19962	0.766334	0.258091	0.515564	0.77425	0.742999	-0.428567
399	4-Oxohexanoic acid	3.79	level1			129.055	52.1	NEG		1117-74-4		Organic acids and derivatives	Keto acids and derivatives	Medium-chain keto acids and derivatives	C6H10O3	0.718367	0.252268	0.367557	1.11384	1.13406	0.57147	0.692928	0.746585	1.44793	0.392107	0.869575	1.78139	0.662456	0.98334	0.851054	0.293854	0.635839	1.41911	0.504985
400	N-Benzyloxycarbonylglycine	3.79	level1			210.076	33.2	POS		1138-80-3	C03710	Benzenoids	Benzene and substituted derivatives	Benzyloxycarbonyls	C10H11NO4	1.77534	1.20197	1.30686	1.02984	1.38977	1.07452	1.29638	1.48647	1.31738	1.01618	0.970057	0.792034	1.10809	1.11503	0.889838	0.256597	0.61115	0.860111	-0.217405
401	1-Methylpseudouridine	3.78	level1			257.077	55.5	NEG		13860-38-3		Carbohydrates			C10H14N2O6	1.37833	0.226837	0.395002	1.40505	0.441623	0.912468	0.793219	2.71052	0.942865	0.688205	1.45471	1.40121	0.704318	1.31697	1.17126	0.192436	0.559529	1.66029	0.731435
402	Glycochenodeoxycholic acid	3.78	level1			432.311	129.2	POS	HMDB0000637	640-79-9	C05466	Lipids and lipid-like molecules	Steroids and steroid derivatives	Bile acids, alcohols and derivatives	C26H43NO5	1.12671	1.29597	1.2138	1.15153	0.697257	2.34137	1.30444	1.06742	2.97648	0.747385	1.18823	1.41162	0.518729	1.31831	0.0688598	0.974352	0.991447	1.01063	0.0152582
403	Fructose	3.78	level1			179.056	174	NEG	HMDB0000660	53188-23-1	C02336	Carbohydrates	Saccharides	Monosaccharides	C6H12O6	0.299139	0.443001	0.415646	0.664113	0.927297	0.524962	0.545693	0.734899	0.325717	0.488018	0.885762	1.36823	0.876462	0.779848	0.849107	0.208157	0.572995	1.4291	0.515104
404	Histamine	3.78	level1			112.087	235.9	POS	HMDB0000870	51-45-6	C00388	Alkaloids	Histidine alkaloids	Imidazole alkaloids	C5H9N3	1.18711	0.863918	1.14842	1.03544	0.890982	0.911657	1.00625	0.80014	0.901363	0.86661	0.863409	0.84617	1.05275	0.888407	1.39199	0.108457	0.494082	0.882885	-0.179703
405	N-Acetylputrescine	3.78	level1			131.118	206.8	POS	HMDB0002064	18233-70-0	C02714	Alkaloids	Ornithine alkaloids	Polyamines	C6H14N2O	0.813658	0.679547	0.431919	0.691223	0.928287	0.641106	0.697623	0.527152	0.512912	0.232053	0.70727	1.10918	0.848944	0.656252	0.61963	0.776374	0.908935	0.940698	-0.0881972
406	Acetylcarnitine (Car(2:0))	3.78	level1			204.123	201.2	POS	HMDB0000201	3040-38-8	C02571	Lipids and lipid-like molecules	Fatty Acyls	Fatty acid esters	C9H17NO4	1.07995	1.35657	0.917606	1.06881	1.19475	1.35151	1.16153	1.15268	1.18496	1.27708	1.06339	0.820455	0.782881	1.04691	0.640857	0.316475	0.650386	0.901317	-0.149893
407	Betaine aldehyde	3.78	level1			102.091	194.3	POS	HMDB0001252	7418-61-3	C00576	Organic nitrogen compounds	Organonitrogen compounds	Quaternary ammonium salts	C5H12NO	1.23457	1.35603	1.13484	0.963594	1.17833	0.94114	1.13475	0.762379	0.934723	1.54623	0.7662	0.942292	0.952315	0.984022	1.04833	0.289763	0.63209	0.867171	-0.205612
408	Pyridoxamine	3.78	level1			169.097	152.4	POS	HMDB0001431	85-87-0	C00534	Alkaloids	Nicotinic acid alkaloids	Pyridine alkaloids	C8H12N2O2	0.914363	0.890881	0.836285	0.981764	1.12477	1.12611	0.97903	0.945539	0.765731	1.18944	0.736118	0.684181	1.10503	0.90434	0.676846	0.468284	0.747132	0.92371	-0.114488
409	Tyramine	3.78	level1			138.091	137.2	POS	HMDB0000306	51-67-2	C00483	Alkaloids	Tyrosine alkaloids	Phenylethylamines	C8H11NO	1.01585	0.962746	0.374509	0.713276	0.481182	0.506687	0.675709	0.549989	0.536636	0.848381	0.971036	0.414049	0.362893	0.613831	0.35951	0.68359	0.86562	0.908425	-0.138561
410	LPC(13:0)	3.78	level1			452.278	127.2	NEG		20559-17-5		Lipids and lipid-like molecules	Glycerophospholipids	Glycerophosphocholines	C21H44NO7P	1.41039	0.204868	0.494621	0.615036	0.932724	0.243366	0.650168	0.34731	0.295886	0.199452	0.612925	1.27313	1.07382	0.633754	0.270366	0.950988	0.983432	0.974754	-0.0368895
411	Phe-Leu	3.78	level1			279.17	70.8	POS	HMDB0253025	3303-55-7		Amino acids and Peptides	Small peptides	Dipeptides	C15H22N2O3	0.429513	0.51483	0.577206	0.533916	0.913395	0.69088	0.609957	1.55718	1.41426	1.27351	1.25422	0.84281	0.867165	1.20153	2.21825	0.00155651	0.141253	1.96985	0.978088
412	Prostaglandin B2 (PGB2)	3.78	level1			333.207	47.1	NEG	HMDB0004236	13367-85-6	C05954	Fatty acids	Eicosanoids	Prostaglandins	C20H30O4	0.580661	0.321648	0.414206	1.00397	0.632313	0.782805	0.6226	0.604049	0.820368	0.574591	1.17727	1.53908	0.697411	0.902127	1.08963	0.162904	0.538191	1.44897	0.535026
413	1-oleoyl-2-myristoyl-sn-glycero-3-phosphocholine	3.78	level1			732.555	40.3	POS	HMDB0008097	95896-56-3		Lipids and lipid-like molecules	Glycerophospholipids	Glycerophosphocholines	C40H78NO8P	0.682869	0.727262	2.05852	0.991457	3.18339	0.150728	1.29904	0.922627	1.00433	0.557036	0.60232	0.468173	1.85482	0.90155	0.149442	0.446938	0.735495	0.694014	-0.526963
414	3-Hydroxyacetophenone	3.77	level1			135.045	44.1	NEG				Organic oxygen compounds	Organooxygen compounds	Carbonyl compounds	C8H8O2	0.82006	0.514041	0.268439	1.55781	1.04143	0.592642	0.79907	1.06754	1.43031	0.850229	1.37641	1.46434	0.685672	1.14575	1.22326	0.161945	0.537938	1.43385	0.519899
415	Sorbose	3.77	level1			179.056	174	NEG	HMDB0246950	87-79-6	C00247	Organic oxygen compounds	Organooxygen compounds	Carbohydrates and carbohydrate conjugates	C6H12O6	0.299844	0.441576	0.41611	0.661277	0.922986	0.524339	0.544355	0.734066	0.326081	0.485677	0.881979	1.36383	0.872258	0.777315	0.84935	0.208039	0.572995	1.42796	0.513951
416	(1-Hydroxycyclohexyl)acetic acid	3.77	level1			157.087	40.7	NEG		14399-63-4		Organic oxygen compounds	Organooxygen compounds	Alcohols and polyols	C8H14O3	0.741096	0.180076	0.226405	0.930285	0.68728	0.435604	0.533458	0.780794	1.37646	0.375185	1.83132	1.37906	0.543675	1.04775	1.27242	0.0782493	0.470406	1.96407	0.973848
417	o-Tyrosine	3.77	level1			164.07	129.8	POS	HMDB0006050	2370-61-8		Organic acids and derivatives	Carboxylic acids and derivatives	Amino acids, peptides, and analogues	C9H11NO3	1.17221	1.21197	1.22627	0.935703	0.965867	0.804934	1.05282	0.77899	1.05571	1.41878	0.876071	1.34091	0.961565	1.072	0.0332537	0.882697	0.955564	1.01822	0.0260455
418	PC(14:0/14:0)	3.77	level1			678.506	47.7	POS	HMDB0007866	18194-24-6		Lipids and lipid-like molecules	Glycerophospholipids	Glycerophosphocholines	C36H72NO8P	1.02639	1.16577	1.56021	0.455595	0.761543	0.182781	0.858714	0.329472	0.268075	0.572588	0.469057	0.55227	0.921504	0.518828	0.956528	0.160814	0.536252	0.604191	-0.726923
419	2-Amino-4-methoxyphenol	3.77	level1			122.06	39.2	POS				Benzenoids	Phenols	Methoxyphenols	C7H9NO2	1.25933	1.75894	1.34767	0.990139	1.12163	1.25528	1.28883	0.552919	1.39262	0.97809	1.04724	0.878325	1.41344	1.04377	1.19277	0.181753	0.55061	0.80986	-0.304255
421	3-Methyluridine	3.76	level1			257.077	55.5	NEG	HMDB0004813	2140-69-4		Nucleosides, nucleotides, and analogues	Pyrimidine nucleosides		C10H14N2O6	1.36187	0.228917	0.398874	1.40791	0.441498	0.915358	0.792404	2.70263	0.952107	0.686425	1.45767	1.41406	0.702495	1.31923	1.17735	0.188063	0.555607	1.66485	0.735389
422	4'-Hydroxyacetophenone	3.76	level1			135.045	44.1	NEG				Shikimates and Phenylpropanoids			C8H8O2	0.823326	0.515556	0.26976	1.56806	1.04314	0.594159	0.802334	1.06907	1.43735	0.851622	1.38548	1.46866	0.686795	1.14983	1.22086	0.163752	0.539039	1.4331	0.519144
423	Cholic acid 7-sulfate	3.76	level1			487.237	127.9	NEG	HMDB0002421	60320-05-0		Lipids and lipid-like molecules	Steroids and steroid derivatives	Bile acids, alcohols and derivatives	C24H40O8S	0.675032	0.29546	0.25339	1.04477	0.709391	0.423463	0.566918	1.18745	1.54151	0.957688	1.24104	1.77587	0.574385	1.21299	1.78469	0.0123936	0.32249	2.13962	1.09736
424	Octadecanedioic acid	3.76	level1			313.238	59	NEG	HMDB0000782	871-70-5		Fatty acids	Fatty Acids and Conjugates	Dicarboxylic acids	C18H34O4	1.19567	1.69593	0.447193	0.828217	0.560977	0.46889	0.866146	0.925747	0.567474	1.07325	0.379634	0.486965	0.732142	0.694202	0.445787	0.471205	0.749223	0.801483	-0.319255
425	PC(18:1(6Z)/18:1(6Z))	3.76	level1			786.6	37.8	POS		56391-91-4		Lipids and lipid-like molecules	Glycerophospholipids	Glycerophosphocholines	C44H84NO8P	0.699973	0.706514	1.82115	1.0444	1.86054	1.7765	1.31818	0.942628	0.900238	0.876694	1.02994	0.613219	1.50935	0.978678	0.802118	0.22046	0.584119	0.742448	-0.429639
426	PC(18:1(9E)/18:1(9E))	3.76	level1			786.6	37.8	POS	HMDB0000593	56782-46-8		Lipids and lipid-like molecules	Glycerophospholipids	Glycerophosphocholines	C44H84NO8P	0.692725	0.700664	1.80488	1.04394	1.86375	1.77727	1.31387	0.94386	0.892197	0.87805	1.02949	0.608141	1.51169	0.977237	0.789743	0.225316	0.587443	0.743785	-0.427043
427	PC(18:1(9Z)/18:1(9Z))	3.75	level1			786.6	37.8	POS	HMDB0000593	4235-95-4		Lipids and lipid-like molecules	Glycerophospholipids	Glycerophosphocholines	C44H84NO8P	0.691212	0.70341	1.81284	1.0442	1.8605	1.77339	1.31426	0.94201	0.896134	0.876388	1.02975	0.610524	1.50882	0.977271	0.790548	0.224246	0.586709	0.743591	-0.427419
428	Phosphate	3.75	level1			96.9696	304.4	NEG	HMDB0001429	7664-38-2	C00009	Homogeneous non-metal compounds	Non-metal oxoanionic compounds	Non-metal phosphates	H3O4P	1.27819	0.287907	0.692467	1.7124	1.01571	0.231164	0.86964	1.32587	1.4326	0.613453	0.716142	1.2182	0.703177	1.00157	0.736341	0.646431	0.847824	1.15171	0.20378
429	(2R)-6-Oxo-2-piperidinecarboxylic acid	3.75	level1			142.051	141.9	NEG	HMDB0061705	72002-30-3		Organic acids and derivatives	Carboxylic acids and derivatives	Amino acids, peptides, and analogues	C6H9NO3	0.938187	0.329032	0.534513	1.22298	1.22417	0.739371	0.831376	1.43204	0.959157	0.466884	1.83939	1.1008	0.454911	1.0422	0.534158	0.448398	0.73658	1.25358	0.326054
430	Actarit	3.75	level1			192.067	71.2	NEG	HMDB0247976			Benzenoids	Benzene and substituted derivatives		C10H11NO3	1.08622	0.408504	0.498646	1.28845	0.97449	0.648694	0.817501	1.00316	1.05769	0.617856	1.44852	1.67497	0.771184	1.09556	0.930539	0.230055	0.58939	1.34014	0.422382
431	3-IsopropoxybenzoicAcid	3.75	level1			179.071	43.2	NEG		60772-67-0		Benzenoids	Benzene and substituted derivatives	Benzoic acids and derivatives	C10H12O3	0.75984	0.353172	0.508474	1.14589	0.813098	0.654367	0.705806	0.780227	0.727976	0.277803	1.05418	1.78089	0.794794	0.902645	0.386073	0.4162	0.718223	1.27888	0.354886
432	Gelsemine	3.75	level1			323.171	37.7	POS				Alkaloids and derivatives	Gelsemium alkaloids		C20H22N2O2	1.35845	0.862631	1.02243	0.944983	1.07939	1.09753	1.0609	0.732908	1.31105	0.913133	0.694644	1.00884	0.738864	0.899905	1.0713	0.204224	0.570102	0.848245	-0.237447
433	1,3-Diallyl-1,3,5-triazinane-2,4,6-trione	3.75	level1			208.077	14.2	NEG		6294-79-7		Organoheterocyclic compounds	Triazines	Triazinones	C9H11N3O3	0.098763	0.0641437	0.324706	0.409632	0.209268	0.173679	0.213365	0.104324	0.165413	0.0503689	0.252556	0.954061	0.294244	0.303495	0.113053	0.549946	0.792677	1.42242	0.508345
434	Phthalic acid	3.74	level1			165.019	205.6	NEG	HMDB0002107	88-99-3	C01606	Shikimates and Phenylpropanoids	Phenolic acids	Simple phenolic acids	C8H6O4	0.815362	0.36495	0.45341	1.25109	0.94513	0.726592	0.759423	1.14838	1.20434	0.553594	1.39637	1.58607	0.605985	1.08246	1.05838	0.166758	0.540563	1.42537	0.511335
435	5-Methylcytidine	3.74	level1			240.098	71.5	POS	HMDB0000982	2140-61-6		Nucleosides, nucleotides, and analogues	Pyrimidine nucleosides		C10H15N3O5	1.20294	1.4031	1.21243	1.07661	1.14185	1.11744	1.19239	0.953423	1.01416	1.11169	0.95119	0.749345	0.938718	0.953087	1.83049	0.0053565	0.236348	0.799307	-0.323179
436	5,6-Dihydroxyindole	3.74	level1			150.055	37.2	POS	HMDB0004058	3131-52-0	C05578	Alkaloids	Tryptophan alkaloids	Simple indole alkaloids	C8H7NO2	0.881485	1.07423	0.885003	0.773166	0.782886	0.967091	0.893977	0.861332	0.883761	1.06547	0.591185	0.708739	0.823017	0.82225	0.6327	0.395426	0.703768	0.919767	-0.12066
437	Histidine	3.74	level1			156.077	272.3	POS	HMDB0000177	71-00-1	C00135	Amino acids and Peptides	Small peptides	Aminoacids	C6H9N3O2	0.706129	1.43066	1.50989	0.986022	1.08414	0.959904	1.11279	1.62402	0.778513	1.3801	1.00222	1.00376	1.11079	1.1499	0.303363	0.83685	0.936662	1.03335	0.047326
438	3-methylcytidine	3.74	level1			258.108	175.3	POS	HMDB0000982	2140-61-6		Carbohydrates	Nucleosides	Pyrimidine nucleosides	C10H15N3O5	1.17029	1.48778	0.984271	0.802987	0.998105	0.689789	1.0222	1.36434	1.56808	1.30528	0.859284	0.654476	1.48518	1.20611	0.705978	0.352626	0.675577	1.17991	0.238675
439	N-Tigloylglycine	3.74	level1			156.066	134.6	NEG	HMDB0000959	35842-45-6		Organic acids and derivatives	Carboxylic acids and derivatives	Amino acids, peptides, and analogues	C7H11NO3	0.948512	0.335461	0.708611	1.10006	0.904922	0.529259	0.75447	1.83342	1.04019	1.2219	0.940116	1.22688	0.635697	1.1497	1.42164	0.0770774	0.469028	1.52385	0.607723
440	3,5-Dimethoxycinnamic acid	3.74	level1			191.067	33.6	POS		16909-11-8		Phenylpropanoids and polyketides	Cinnamic acids and derivatives	Hydroxycinnamic acids and derivatives	C11H12O4	0.637576	0.494648	0.421371	0.517489	0.563334	0.567403	0.533637	0.478275	0.652022	0.449539	0.47333	0.396965	0.561401	0.501922	0.5662	0.52163	0.777467	0.940569	-0.0883948
441	Flutamide	3.74	level1			275.06	14.8	NEG	HMDB0014642	13311-84-7	C07653	Benzenoids	Benzene and substituted derivatives	Trifluoromethylbenzenes	C11H11F3N2O3	1.63378	0.298063	0.239308	1.55321	1.00457	0.853369	0.930383	1.20322	1.15406	0.637664	1.88428	1.14242	0.565537	1.09787	0.634466	0.601979	0.822966	1.18001	0.238804
442	Chenodeoxycholic acid	3.73	level1			391.285	55	NEG	HMDB0000518	474-25-9	C02528	Lipids and lipid-like molecules	Steroids and steroid derivatives	Bile acids, alcohols and derivatives	C24H40O4	0.654221	0.336481	0.406351	1.62725	0.688356	0.906906	0.769928	1.13418	1.03814	0.905142	1.36531	1.6883	0.705309	1.1394	1.32956	0.151669	0.528634	1.47987	0.565475
443	4-Hydroxyphenylacetaldehyde	3.73	level1			135.045	44.1	NEG	HMDB0003767	7339-87-9	C03765	Shikimates and Phenylpropanoids			C8H8O2	0.820071	0.516456	0.269949	1.56705	1.0438	0.594597	0.801987	1.07014	1.43835	0.852163	1.38458	1.47122	0.687231	1.15061	1.22378	0.16235	0.537973	1.43471	0.520754
444	Pipecolic acid	3.73	level1			130.086	161.3	POS	HMDB0000716	3105-95-1	C00408	Amino acids and Peptides	Small peptides	Aminoacids	C6H11NO2	1.33271	1.46187	0.746079	1.17339	1.31639	0.885611	1.15267	1.0836	1.10162	0.798897	1.06505	0.914515	1.62014	1.0973	0.367618	0.739841	0.89243	0.951964	-0.071021
445	Oxypurinol	3.73	level1			151.026	116.5	NEG	HMDB0000786	2465-59-0	C07599	Alkaloids	Nicotinic acid alkaloids		C5H4N4O2	1.09736	0.658367	0.862607	1.22833	1.10733	0.575927	0.921655	0.423484	0.684693	0.816817	0.648998	1.47357	1.0783	0.85431	0.597289	0.725524	0.885292	0.926931	-0.109466
446	Propyl paraben	3.73	level1			179.071	43.2	NEG	HMDB0032574	94-13-3	D01422	Shikimates and Phenylpropanoids	Phenolic acids	Simple phenolic acids	C10H12O3	0.766004	0.353033	0.507814	1.14466	0.811969	0.653248	0.706122	0.780801	0.727031	0.277443	1.05305	1.78019	0.793765	0.902047	0.382185	0.418176	0.718943	1.27747	0.353285
447	Pehanorm	3.73	level1			104.07	198.4	POS	HMDB0240288	77-86-1	C07182	Organic nitrogen compounds	Organonitrogen compounds	Amines	C4H11NO3	0.70615	2.14128	0.416693	1.64374	0.48246	0.551682	0.990333	0.724248	1.21241	1.94601	0.621571	0.838762	0.596807	0.989968	0.361929	0.999217	0.99983	0.999631	-0.000532254
448	Lysine, N2,N6-diacetyl-	3.73	level1			231.133	152.7	POS		35436-74-9					C10H18N2O4	1.11989	0.227976	0.937157	0.954307	0.953292	0.704676	0.816217	0.975127	1.00972	1.07602	0.644172	0.615693	0.98286	0.883932	0.520079	0.667746	0.858224	1.08296	0.114982
449	3-Succinoylpyridine	3.73	level1			180.065	109.9	POS	HMDB0000992	4192-31-8	C19569	Organic acids and derivatives	Keto acids and derivatives	Gamma-keto acids and derivatives	C9H9NO3	1.5917	1.67013	2.23215	1.38009	0.895527	1.23512	1.50079	1.13275	1.27011	1.28869	1.86008	0.670363	1.32344	1.25757	0.779147	0.337971	0.666535	0.837943	-0.255076
450	5-Acetyluracil	3.73	level1			153.03	79	NEG		6214-65-9		Organic oxygen compounds	Organooxygen compounds	Carbonyl compounds	C6H6N2O3	0.841535	0.501395	0.538626	1.13035	0.924849	0.524745	0.743583	0.6852	1.44484	0.528258	1.1708	1.43152	0.676299	0.989485	0.859747	0.243252	0.600336	1.3307	0.412184
451	Allopurinol	3.73	level1			135.031	78.6	NEG	HMDB0014581	315-30-0		Organoheterocyclic compounds	Pyrazolopyrimidines	Pyrazolo[3,4-d]pyrimidines	C5H4N4O	0.952376	0.520541	0.805137	1.0777	1.08267	0.648104	0.847754	0.358382	0.564102	0.543619	0.318447	1.69207	1.00487	0.746915	0.848904	0.675121	0.861229	0.881051	-0.182702
452	3'-O-Methyladenosine	3.73	level1			264.109	69.7	POS	HMDB0006023	10300-22-8		Nucleosides, nucleotides, and analogues	Purine nucleosides		C11H15N5O4	1.53171	1.15378	1.01743	1.22685	1.20051	0.820207	1.15841	1.38938	1.95039	1.61988	1.78149	1.32368	1.47755	1.5904	1.74868	0.0106866	0.309045	1.37291	0.457235
453	2-O-Methylcytosine	3.73	level1			126.066	64.9	POS	HMDB0004339	3289-47-2		Organoheterocyclic compounds	Diazines	Pyrimidines and pyrimidine derivatives	C5H7N3O	1.38146	1.87337	0.98077	0.873584	0.814026	1.41595	1.22319	0.554307	0.545647	0.432818	0.387034	0.760736	1.16981	0.641725	1.89899	0.0173512	0.361866	0.524631	-0.930625
454	5-Methylcytosine	3.73	level1			126.066	64.9	POS	HMDB0002894	554-01-8		Alkaloids	Nicotinic acid alkaloids	Pyridine alkaloids	C5H7N3O	1.37759	1.86806	0.978062	0.871637	0.814563	1.4127	1.22044	0.553677	0.54414	0.432991	0.386172	0.75858	1.17027	0.640972	1.89861	0.0174276	0.361866	0.525199	-0.929063
455	Linoleamide	3.73	level1			280.264	32.1	POS	HMDB0062656	3072-13-7		Lipids and lipid-like molecules	Fatty Acyls	Fatty amides	C18H33NO	0.531863	1.71599	1.23114	1.44603	0.973605	0.375484	1.04569	1.49849	1.94925	0.778793	0.728526	2.23521	0.737827	1.32135	0.776295	0.445221	0.734201	1.26362	0.337563
456	Normetanephrine	3.72	level1			166.086	154.6	POS	HMDB0000819	97-31-4	C05589	Benzenoids	Phenols	Methoxyphenols	C9H13NO3	0.60882	0.825559	0.739028	0.685546	0.666718	0.949801	0.745912	0.483229	0.84602	0.805664	0.700199	0.570955	0.976614	0.730447	0.292445	0.867197	0.94946	0.979267	-0.0302264
457	2'-O-Methyladenosine	3.72	level1			264.109	69.7	POS	HMDB0004326			Nucleosides, nucleotides, and analogues	Purine nucleosides		C11H15N5O4	1.52624	1.15177	1.01814	1.22557	1.20082	0.819178	1.15695	1.38993	1.95174	1.6202	1.77964	1.32138	1.47784	1.59012	1.7537	0.0104107	0.305463	1.37441	0.458808
458	Deoxycholic acid 3-glucuronide	3.72	level1			567.318	142.3	NEG	HMDB0002596	59274-67-8		Lipids and lipid-like molecules	Steroids and steroid derivatives	Steroidal glycosides	C30H48O10	0.900685	0.428913	0.546447	1.80124	1.01371	0.66	0.891832	1.00497	1.31024	0.837206	1.10835	1.3219	0.555554	1.02304	0.747231	0.589465	0.815503	1.14712	0.198013
459	Chenodeoxycholic acid 3-glucuronide	3.72	level1			567.318	142.3	NEG	HMDB0002430	58814-71-4		Lipids and lipid-like molecules	Steroids and steroid derivatives	Steroidal glycosides	C30H48O10	0.902482	0.428897	0.547787	1.80033	1.01129	0.659772	0.89176	1.00584	1.31345	0.835145	1.1078	1.32185	0.554186	1.02305	0.745696	0.58932	0.815378	1.14722	0.198143
460	Xanthosine	3.72	level1			283.068	121.7	NEG	HMDB0000299	146-80-5	C01762	Carbohydrates	Nucleosides	Purine nucleosides	C10H12N4O6	1.02479	0.536547	0.46296	0.819451	0.426921	0.425005	0.615945	0.0250258	0.283129	1.25864	0.823265	1.27023	1.25376	0.819008	0.484423	0.428176	0.724961	1.32968	0.411074
461	4-(4'-Methyl-[2,2'-bipyridin]-4-yl)butanoic acid	3.72	level1			239.114	119.2	POS		114527-28-5		Organoheterocyclic compounds	Pyridines and derivatives	Bipyridines and oligopyridines	C15H16N2O2	1.13857	1.23946	1.09943	1.20518	1.26368	1.27442	1.20345	0.659813	0.727082	1.36136	0.477189	0.889613	1.10985	0.870817	1.58107	0.0521225	0.442009	0.723598	-0.46674
462	Prostaglandin I2 (PGI2)	3.72	level1			351.218	107.4	NEG	HMDB0001335	35121-78-9	C01312	Lipids and lipid-like molecules	Fatty Acyls	Eicosanoids	C20H32O5	0.984007	0.474552	0.414501	1.18684	1.06789	0.589991	0.786297	1.28719	1.20253	0.248991	1.56395	2.13151	0.449711	1.14731	0.489398	0.281053	0.625863	1.45914	0.545113
463	Phloroglucinol	3.72	level1			125.024	50.2	NEG	HMDB0013675	108-73-6	C02183	Polyketides	Phloroglucinols	phlorotannins	C6H6O3	0.845731	0.355686	0.427447	1.39047	0.865126	0.778774	0.777206	1.02856	0.975341	0.524644	1.4885	1.41273	0.648176	1.01299	0.84185	0.308329	0.644964	1.30338	0.382253
464	4-Hydroxyphenylglycolic acid	3.72	level1			167.038	49.1	NEG	HMDB0000822	1198-84-1	C11527	Benzenoids	Phenols	1-hydroxy-2-unsubstituted benzenoids	C8H8O4	1.4455	0.478136	0.484326	1.65926	0.735181	0.928877	0.955214	1.4187	1.77836	0.797102	1.51852	1.45141	0.588094	1.2587	0.92456	0.29851	0.639573	1.31771	0.398035
465	Alisol C 23-acetate	3.72	level1			527.338	45.5	NEG				Lipids and lipid-like molecules	Prenol lipids	Triterpenoids	C32H48O6	0.615947	0.629888	0.205624	1.83507	0.42756	1.01565	0.788289	1.06876	1.14509	1.69986	0.955311	1.42388	0.75856	1.17524	1.31444	0.187411	0.555122	1.49088	0.576164
466	PC(16:0/18:1(9Z))	3.72	level1			742.576	37.2	POS	HMDB0007972		C13875	Lipids and lipid-like molecules	Glycerophospholipids	Glycerophosphocholines	C42H82NO8P	2.14165	0.127667	0.676027	0.431327	5.31884	1.31243	1.66799	0.28427	0.172244	0.552921	0.69089	0.153741	1.56217	0.569373	1.07633	0.228804	0.588536	0.341352	-1.55067
467	Loureirin C	3.72	level1			253.082	12.9	NEG				Shikimates and Phenylpropanoids	Flavonoids	Chalcones	C16H16O4	0.6323	0.297501	0.257704	0.969507	0.875361	0.409854	0.573705	0.446195	1.62648	1.00529	0.35301	2.6092	0.69674	1.12282	1.0616	0.189285	0.556805	1.95714	0.968745
468	Ethyl 4-hydroxybenzoate	3.71	level1			165.055	67.1	NEG	HMDB0032573	120-47-8	D01647	Shikimates and Phenylpropanoids	Phenolic acids	Simple phenolic acids	C9H10O3	0.0209431	0.00567828	0.0217887	2.42979	0.078976	0.103839	0.443503	2.25556	0.900876	0.0416458	3.02126	0.262173	0.0753771	1.09281	1.32773	0.341463	0.668264	2.46405	1.30103
469	Ethyl 3-hydroxybenzoate	3.71	level1			165.055	67.1	NEG		7781-98-8		Benzenoids	Benzene and substituted derivatives	Benzoic acids and derivatives	C9H10O3	0.021012	0.00569173	0.0218217	2.42262	0.079053	0.103589	0.442298	2.25606	0.902241	0.0416508	3.01234	0.262794	0.0753861	1.09175	1.32835	0.340217	0.668132	2.46835	1.30354
470	Prostaglandin A2	3.71	level1			333.207	47.1	NEG	HMDB0002752	13345-50-1	C05953	Fatty acids	Eicosanoids	Isoprostanes	C20H30O4	0.579465	0.322718	0.415592	1.00715	0.63132	0.784867	0.623518	0.603075	0.823115	0.573642	1.181	1.5442	0.696259	0.903548	1.08644	0.164387	0.539407	1.44911	0.535169
471	PC(10:0/10:0)	3.71	level1			548.37	118.8	POS	HMDB0244070	3436-44-0		Lipids and lipid-like molecules	Glycerophospholipids	Glycerophosphocholines	C28H56NO8P	1.6833	0.301305	0.512036	0.361348	3.63579	0.285328	1.12985	0.545222	0.596267	0.423977	0.313367	0.449272	1.77298	0.683515	0.392005	0.466547	0.746129	0.604961	-0.725087
472	Anabasine	3.71	level1			163.123	115.1	POS	HMDB0004350	13078-04-1	C06180	Alkaloids	Lysine alkaloids	Piperidine alkaloids	C10H14N2	1.02209	0.975287	1.24395	1.22752	1.08367	1.10167	1.10903	0.958354	1.06242	0.975346	0.965758	0.97998	1.4666	1.06808	0.539668	0.667014	0.857922	0.963071	-0.0542853
473	Scopine	3.71	level1			156.101	103.3	POS				Alkaloids	Ornithine alkaloids	Tropane alkaloids	C8H13NO2	1.31923	1.20402	0.948129	1.05059	1.09846	1.18179	1.1337	0.763583	0.804379	1.04421	0.927851	0.830925	1.13515	0.917684	1.84241	0.0222462	0.386419	0.809458	-0.304972
475	4-Methylquinolin-2-ol	3.71	level1			160.075	54.2	POS		607-66-9		Organoheterocyclic compounds	Quinolines and derivatives	Quinolones and derivatives	C10H9NO	0.79529	0.879878	0.5858	0.92953	0.0805903	0.712322	0.663902	0.991293	0.680934	0.999447	1.55677	0.680506	0.836358	0.957551	0.973443	0.141133	0.520718	1.44231	0.528379
476	Caffeine	3.71	level1			195.087	49	POS	HMDB0001847	58-08-2	C07481	Alkaloids	Pseudoalkaloids	Purine alkaloids	C8H10N4O2	1.18155	0.656222	1.14227	1.15865	1.14919	1.27187	1.09329	0.740722	0.830449	1.2145	0.969354	0.874245	1.0655	0.949129	0.928738	0.233647	0.593124	0.868138	-0.204003
477	alpha-CEHC (alpha-Carboxyethyl hydrochroman)	3.71	level1			277.144	38.7	NEG	HMDB0001518	4072-32-6		Organoheterocyclic compounds	Benzopyrans	1-benzopyrans	C16H22O4	0.751733	0.428717	0.335978	1.11572	0.42732	0.811129	0.6451	0.776293	1.09163	0.307134	1.34455	2.06908	0.570456	1.02652	0.831591	0.209897	0.574172	1.59126	0.670171
478	Colutehydroquinone	3.71	level1			331.12	32	NEG				Shikimates and Phenylpropanoids	Isoflavonoids	Isoflavanones	C18H20O6	1.24597	0.548461	0.646542	1.62256	1.02243	0.656474	0.957072	0.955996	1.21377	0.504027	1.26166	1.68354	0.574452	1.03224	0.206043	0.770625	0.906219	1.07854	0.109078
479	3-(2,3,4-Trimethoxyphenyl)propanoic acid	3.71	level1			239.096	23.4	NEG	HMDB0142074	33130-04-0		Phenylpropanoids and polyketides	Phenylpropanoic acids		C12H16O5	1.15779	0.526791	0.330058	1.38562	1.076	0.61675	0.848834	1.33686	1.31664	0.706161	1.53424	1.58642	0.907618	1.23132	1.19519	0.11565	0.49787	1.45061	0.536656
480	Ethylmalonic acid	3.7	level1			131.035	219.1	NEG	HMDB0000622	601-75-2		Lipids and lipid-like molecules	Fatty Acyls	Fatty acids and conjugates	C5H8O4	0.406319	0.569314	0.219138	0.874706	0.200333	0.453179	0.453832	0.56288	0.527626	0.809298	0.537464	0.352471	0.273905	0.510607	0.650934	0.665069	0.857223	1.1251	0.170058
481	Gly-Val	3.7	level1			173.093	211.3	NEG	HMDB0028854	1963-21-9		Amino acids and Peptides	Small peptides	Dipeptides	C7H14N2O3	0.488149	0.0989277	0.616088	0.611388	1.15779	0.490965	0.577218	0.829582	1.22923	0.284057	1.95286	1.69548	0.934396	1.15427	1.16158	0.0701495	0.462109	1.99971	0.999788
482	2-Hydroxyoctanoic acid	3.7	level1			159.102	73.2	NEG	HMDB0000711	617-73-2		Lipids and lipid-like molecules	Fatty Acyls	Fatty acids and conjugates	C8H16O3	0.803758	0.0651477	0.0603729	0.517995	0.32172	0.639561	0.401426	1.93753	1.48365	0.161024	2.57791	2.68896	1.71812	1.7612	1.52026	0.0133128	0.331785	4.38736	2.13335
483	2-Aminopimelate	3.7	level1			174.077	181.4	NEG	HMDB0034252	26630-55-7		Amino acids and Peptides	Small peptides	Aminoacids	C7H13NO4	0.773206	0.179533	0.425842	0.943434	0.909077	0.441117	0.612035	3.10469	3.44187	1.75393	2.77478	1.14344	0.656277	2.14583	1.94873	0.0195177	0.374307	3.50606	1.80985
484	2-Hydroxyhexanedioic acid	3.7	level1			161.045	156.2	NEG	HMDB0000321	18294-85-4	C02360	Fatty acids	Fatty Acids and Conjugates	Dicarboxylic acids	C6H10O5	1.09204	0.444265	0.597979	1.21933	1.07609	0.625663	0.842561	1.05955	1.0405	0.592311	1.29917	1.10324	0.690956	0.964288	0.616311	0.494366	0.763408	1.14447	0.194683
485	Leucylphenylalanine	3.7	level1			277.155	128.7	NEG	HMDB0013243	3063-05-6		Amino acids and Peptides	Small peptides	Dipeptides	C15H22N2O3	1.11066	0.340256	0.427659	1.71758	1.20759	1.29784	1.01693	0.86127	0.910899	1.03658	1.21611	0.949937	1.09549	1.01171	0.36734	0.982233	0.994456	0.994871	-0.00741927
486	Phenformin (hydrochloride)	3.7	level1			188.128	124.4	POS	HMDB0015050	114-86-3	C07673	Organic nitrogen compounds	Organonitrogen compounds	Guanidines	C10H15N5	1.07934	1.40337	0.943546	0.9592	0.962657	0.534335	0.980407	1.0772	1.04475	0.971197	0.845745	0.994167	1.17439	1.01791	0.388477	0.76597	0.903543	1.03825	0.0541522
487	Tolazoline (hydrochloride)	3.7	level1			161.107	119.9	POS	HMDB0014935	59-98-3	C07147	Benzenoids	Benzene and substituted derivatives		C10H12N2	0.603782	0.854567	0.604227	0.782942	0.341505	0.605635	0.63211	0.831281	0.437004	0.917194	0.948681	0.505589	0.787017	0.737794	0.586902	0.376495	0.691086	1.16719	0.223044
488	Tryptamine	3.7	level1			161.107	119.9	POS	HMDB0000303	61-54-1	C00398	Alkaloids	Tryptophan alkaloids	Simple indole alkaloids	C10H12N2	0.604002	0.854629	0.603897	0.782532	0.341681	0.605235	0.631996	0.830648	0.436765	0.91735	0.948184	0.505625	0.787151	0.737621	0.586404	0.376577	0.691086	1.16713	0.222964
490	N2,N2-Dimethylguanosine	3.7	level1			294.118	64.9	POS	HMDB0004824	2140-67-2		Carbohydrates	Nucleosides	Purine nucleosides	C12H17N5O5	1.27528	1.46627	0.931768	1.13403	1.59305	1.49358	1.31566	0.789774	0.955959	1.97721	0.845036	0.705254	0.906081	1.02989	1.19087	0.21964	0.583814	0.782788	-0.353306
491	Cortexolone	3.7	level1			347.222	60.8	POS	HMDB0000015	152-58-9	C05488	Lipids and lipid-like molecules	Steroids and steroid derivatives	Hydroxysteroids	C21H30O4	1.07454	0.545102	0.993351	0.663815	1.33185	0.959026	0.927948	0.622786	1.25483	1.25988	1.69317	1.84861	2.11304	1.46539	1.1128	0.054115	0.443192	1.57917	0.659165
492	Corticosterone	3.7	level1			347.222	60.8	POS	HMDB0001547	50-22-6	C02140	Terpenoids	Steroids	Pregnane steroids	C21H30O4	1.07994	0.548692	1.00046	0.66825	1.32906	0.965699	0.932017	0.623768	1.26382	1.25689	1.70448	1.86079	2.10803	1.46963	1.10966	0.0540347	0.443192	1.57683	0.657024
493	4-Methyldaphnetin	3.7	level1			191.038	24.3	NEG				Phenylpropanoids and polyketides	Coumarins and derivatives	Hydroxycoumarins	C10H8O4	0.968363	0.261279	0.336895	1.25454	0.775189	0.460713	0.676163	1.19382	1.30575	0.737511	1.65262	1.87885	0.572088	1.22344	1.40736	0.0624891	0.454293	1.80939	0.8555
494	2-Aminonicotinic acid	3.69	level1			139.05	169.3	POS	HMDB0061680	5345-47-1		Organoheterocyclic compounds	Pyridines and derivatives	Pyridinecarboxylic acids and derivatives	C6H6N2O2	1.39727	1.29646	1.53413	1.18929	1.13187	1.15055	1.28326	0.453137	0.842785	1.10594	0.340978	0.994419	1.44425	0.863585	1.51658	0.0426721	0.431261	0.672961	-0.571404
495	Salicylamide	3.69	level1			136.04	52.7	NEG	HMDB0015687	65-45-2		Shikimates and Phenylpropanoids			C7H7NO2	1.10133	0.607703	0.395222	1.40798	0.896024	0.564932	0.828865	1.04834	1.26934	0.680594	1.1228	1.96674	0.655357	1.12386	0.946553	0.265201	0.616938	1.3559	0.439254
496	Acetoin	3.69	level1			87.045	50.6	NEG	HMDB0003243	513-86-0	C00466	Fatty acids	Fatty acyls	Oxygenated hydrocarbons	C4H8O2	0.645135	0.733993	0.566929	1.69482	0.456837	0.609824	0.784589	0.349304	0.465174	0.696968	0.492241	2.01695	0.93945	0.826681	0.190575	0.89593	0.960916	1.05365	0.0753931
497	1-Methyl-6-oxo-1,6-dihydropyridine-3-carboxylic acid	3.69	level1			154.049	202.3	POS				Organoheterocyclic compounds	Pyridines and derivatives	Pyridinecarboxylic acids and derivatives	C7H7NO3	1.27369	1.49128	0.451992	1.26894	1.12905	1.82303	1.23966	1.42473	1.29685	1.69585	1.69148	0.767108	0.483989	1.22667	0.0455123	0.963342	0.987926	0.989517	-0.0152034
498	5-Hydroxymethylfurfural	3.69	level1			125.024	50.2	NEG	HMDB0034355	67-47-0	C11101	Polyketides	Cyclic polyketides	2-pyrone derivatives	C6H6O3	0.85282	0.358279	0.430708	1.39961	0.867393	0.781986	0.781799	1.02953	0.982782	0.526019	1.49828	1.42303	0.649875	1.01825	0.837024	0.310598	0.646952	1.30245	0.381225
499	N-Acetylglutamic acid	3.69	level1			188.056	219.4	NEG	HMDB0001138	1188-37-0	C00624	Fatty acids	Fatty Acids and Conjugates	Dicarboxylic acids	C7H11NO5	1.01555	0.456614	0.400233	0.873458	1.34983	0.805028	0.816785	0.767403	0.963731	0.717967	1.03578	1.06689	0.971196	0.920495	0.647337	0.522257	0.777752	1.12697	0.172454
500	Flavin mononucleotide (FMN)	3.69	level1			437.087	175	NEG	HMDB0001520	146-17-8	C00061	Alkaloids	Nicotinic acid alkaloids	Pyridine alkaloids	C17H21N4O9P	0.75614	0.166416	0.276607	1.10483	0.68243	0.401418	0.564641	0.367044	0.309121	0.324448	0.202093	2.34265	0.597902	0.690543	0.0901044	0.736483	0.890628	1.22298	0.290398
501	Zoxazolamine	3.69	level1			167.002	71.1	NEG	HMDB0260050		C13841	Organoheterocyclic compounds	Benzoxazoles		C7H5ClN2O	1.07852	0.246381	0.491958	1.6608	0.944163	0.711144	0.855495	1.11851	1.24387	0.652627	1.88575	1.80809	0.568329	1.21286	0.914354	0.267319	0.617706	1.41773	0.503583
502	Carbidopa	3.69	level1			209.092	61.6	POS	HMDB0014336	28860-95-9		Phenylpropanoids and polyketides	Phenylpropanoic acids		C10H14N2O4	1.18212	1.22236	1.25567	1.19734	0.99213	1.38821	1.2063	0.838039	0.909236	0.63695	0.974708	0.632842	0.868877	0.810109	2.08823	0.000501516	0.104629	0.671563	-0.574406
503	DHA ethyl ester	3.69	level1			357.278	60.2	POS	HMDB0247518	81926-94-5	C16185	Lipids and lipid-like molecules	Fatty Acyls	Fatty acid esters	C24H36O2	0.736913	1.12529	1.64148	1.44813	0.390222	3.49344	1.47258	1.25166	1.64876	3.62591	0.974779	0.798362	0.983114	1.5471	0.393015	0.906874	0.964759	1.0506	0.0712173
504	Piracetam	3.69	level1			125.071	52.9	POS	HMDB0256585			Organic acids and derivatives	Carboxylic acids and derivatives	Amino acids, peptides, and analogues	C6H10N2O2	1.35666	0.679965	1.24248	1.46495	0.102999	0.974581	0.970272	0.926825	0.871042	0.956799	0.907238	0.478792	1.01851	0.859868	0.207574	0.631161	0.839091	0.886214	-0.174274
505	5,7-Dihydroxy-4-methylcoumarin	3.68	level1			191.038	24.3	NEG				Phenylpropanoids and polyketides	Coumarins and derivatives	Hydroxycoumarins	C10H8O4	0.974658	0.260965	0.33454	1.24827	0.765823	0.45634	0.673432	1.18016	1.29662	0.728558	1.64436	1.87659	0.565143	1.21524	1.39703	0.0650308	0.457733	1.80455	0.851635
506	Gly-Gly-Leu	3.68	level1			244.13	229.2	NEG		14857-82-0		Organic acids and derivatives	Carboxylic acids and derivatives	Amino acids, peptides, and analogues	C10H19N3O4	1.3046	0.650822	0.557757	1.33074	1.10225	0.856269	0.967074	1.52592	1.50837	0.705905	1.20011	1.46476	0.678468	1.18059	0.779998	0.334386	0.663754	1.22078	0.287808
507	H-Val-Ala-OH	3.68	level1			187.109	206.4	NEG	HMDB0029120	27493-61-4		Amino acids and Peptides	Small peptides	Aminoacids	C8H16N2O3	1.23925	0.35056	0.598629	1.08318	1.49601	0.523123	0.881792	0.676995	1.05669	0.686665	0.698233	1.79775	1.14255	1.00981	0.443389	0.629851	0.838183	1.14518	0.195577
508	Xylose	3.67	level1			131.035	70.5	NEG	HMDB0060254	58-86-6	C00181	Carbohydrates	Saccharides	Monosaccharides	C5H10O5	1.10878	0.571779	0.838764	1.35969	1.07434	0.666551	0.936651	0.61459	0.633357	0.640859	0.58598	1.46482	0.888267	0.804645	0.764174	0.491701	0.762028	0.859066	-0.219159
509	Bufalin	3.67	level1			387.253	48.3	POS	HMDB0249428			Terpenoids	Steroids	Bufadienolides	C24H34O4	0.849128	0.680917	0.829792	1.22315	0.67918	0.960688	0.870475	1.12916	1.46455	1.06833	1.14709	1.31518	1.0097	1.189	1.84016	0.0146702	0.343483	1.36592	0.449875
510	Theanine	3.66	level1			173.093	211.3	NEG	HMDB0034365	3081-61-6	C01047	Amino acids and Peptides	Small peptides	Aminoacids	C7H14N2O3	0.488877	0.0991421	0.616795	0.612816	1.15586	0.492392	0.577647	0.830101	1.23064	0.283578	1.95742	1.69916	0.93282	1.15562	1.16026	0.0702588	0.462109	2.00056	1.00041
511	5-methyl-2'-deoxycytidine	3.66	level1			224.103	62.8	POS				Nucleosides, nucleotides, and analogues	Pyrimidine nucleosides	Pyrimidine 2'-deoxyribonucleosides	C10H15N3O4	1.18937	1.2176	1.09125	1.11634	1.01407	1.0688	1.11624	0.719521	1.01358	1.15486	0.721024	0.920049	1.13459	0.943938	1.43693	0.0693248	0.460223	0.845642	-0.241881
512	2-Aminobenzenesulfonic acid	3.66	level1			172.007	51.3	NEG	HMDB0304940		C06333	Benzenoids	Benzene and substituted derivatives	Benzenesulfonic acids and derivatives	C6H7NO3S	2.5223	0.658566	0.675285	1.51	2.86638	1.57495	1.63458	0.76083	0.517197	0.359409	0.877854	0.662335	0.498851	0.612746	1.80391	0.0405842	0.426154	0.374864	-1.41556
513	Oxatomide	3.66	level1			425.232	43.5	NEG	HMDB0240225	60607-34-3		Benzenoids	Benzene and substituted derivatives	Diphenylmethanes	C27H30N4O	0.78805	0.286342	0.647612	0.483993	0.57435	0.265468	0.507636	0.528069	2.16422	0.108486	2.23768	2.39456	1.84883	1.54697	0.955644	0.0474896	0.434271	3.04741	1.60758
514	Ibutilide (fumarate)	3.66	level1			365.232	37.4	NEG	HMDB0014453	122647-32-9	C07753	Benzenoids	Benzene and substituted derivatives	Phenylbutylamines	C20H36N2O3S	0.793468	0.64549	0.325847	1.11112	0.718605	0.60666	0.700198	1.02936	1.14555	1.04226	1.30653	2.12914	0.591648	1.20741	1.49233	0.0546848	0.443482	1.72439	0.786083
515	Indoxyl sulfate	3.66	level1			212.005	23.5	NEG	HMDB0000682	487-94-5		Organic acids and derivatives	Organic sulfuric acids and derivatives	Arylsulfates	C8H7NO4S	0.776037	0.717253	2.77315	1.27332	0.95258	0.408737	1.15018	1.38375	1.361	1.00526	1.56889	1.48045	0.743536	1.25715	0.737523	0.777337	0.909311	1.093	0.128296
516	lactisol	3.65	level1			195.066	101.5	NEG	HMDB0040256	13794-15-5		Benzenoids	Benzene and substituted derivatives	2-phenoxypropionic acids	C10H12O4	1.56939	0.530102	0.451145	1.52335	0.988628	0.798181	0.976799	1.2963	1.00703	0.6871	1.41651	1.064	0.861976	1.05549	0.477676	0.734045	0.889782	1.08056	0.111775
517	Galactinol	3.64	level1			341.108	213.7	NEG	HMDB0005826		C01235	Organic oxygen compounds	Organooxygen compounds	Carbohydrates and carbohydrate conjugates	C12H22O11	0.778429	0.382423	0.5374	1.24918	0.793673	0.873048	0.769025	0.866665	1.12975	0.622174	0.911095	1.46178	0.891525	0.980498	0.998484	0.238363	0.596673	1.27499	0.350484
518	4-Ethoxybenzoic acid	3.64	level1			165.055	67.1	NEG		619-86-3		Benzenoids	Benzene and substituted derivatives	Benzoic acids and derivatives	C9H10O3	0.021043	0.00570236	0.0218756	2.43689	0.0790205	0.104104	0.444773	2.26361	0.904467	0.0416764	3.03008	0.263285	0.0754326	1.09643	1.32744	0.341205	0.668264	2.46514	1.30167
519	3-Hydroxybutyrylcarnitine (Car(4:0-O))	3.64	level1			248.149	232.3	POS	HMDB0013127	1469900-92-2		Lipids and lipid-like molecules	Fatty Acyls	Fatty acid esters	C11H21NO5	0.973864	1.62475	0.785006	1.59717	1.17291	1.21753	1.22854	0.851195	1.34582	1.44896	0.710564	0.747976	1.338	1.07375	0.562273	0.443639	0.733435	0.874009	-0.19428
520	Glycolithocholic acid	3.64	level1			416.315	126.4	POS	HMDB0000698	474-74-8	C15557	Lipids and lipid-like molecules	Steroids and steroid derivatives	Bile acids, alcohols and derivatives	C26H43NO4	1.02381	1.67179	0.748085	1.06841	0.990242	1.03824	1.0901	1.1147	1.01372	1.15784	0.905876	0.805083	1.19091	1.03135	0.202196	0.683789	0.86562	0.946113	-0.0799162
521	21-Hydroxypregnenolone	3.64	level1			315.231	45.7	POS	HMDB0004026	1164-98-3	C05485	Lipids and lipid-like molecules	Steroids and steroid derivatives	Hydroxysteroids	C21H32O3	0.968562	0.845746	0.812463	1.25115	0.768437	1.14289	0.964874	0.965817	1.14437	1.03733	1.22614	1.55443	1.09342	1.17025	1.23686	0.108106	0.493663	1.21285	0.278406
522	Glucurono-6,3-lactone	3.63	level1			157.014	33.7	NEG	HMDB0006355	32449-92-6	C02670	Organoheterocyclic compounds	Furofurans	Isosorbides	C6H8O6	2.09368	0.971805	1.06542	1.4111	0.861272	1.75619	1.35991	0.773893	1.2672	0.619546	1.28597	0.932841	0.73341	0.935476	1.36524	0.0944656	0.482698	0.687896	-0.539739
523	Nevirapine	3.63	level1			267.127	41.1	POS	HMDB0014383	129618-40-2	C07263	Alkaloids	Nicotinic acid alkaloids	Pyridine alkaloids	C15H14N4O	1.75938	0.823336	1.41356	0.524073	2.0326	0.888207	1.24019	0.91912	0.632365	1.78526	0.670865	1.38799	1.70215	1.18296	0.241079	0.861072	0.946282	0.953851	-0.0681641
524	Rutaecarpine	3.63	level1			270.097	28.7	POS	HMDB0042010	84-26-4	C09238	Alkaloids	Tryptophan alkaloids	Carboline alkaloids	C18H13N3O	1.47872	1.8855	1.32766	1.05005	1.2219	1.02489	1.33145	0.753346	0.584448	1.30604	0.755268	0.460453	0.732885	0.765407	1.885	0.0093407	0.298791	0.574866	-0.798701
525	2,4,6-Trihydroxybenzoic acid	3.62	level1			151.007	29.8	NEG	HMDB0029649	83-30-7		Benzenoids	Benzene and substituted derivatives	Benzoic acids and derivatives	C7H6O5	1.12478	0.411439	0.402285	1.48395	0.971487	0.747793	0.856954	1.13683	1.20501	0.633666	1.39548	1.66862	0.631472	1.11184	0.851841	0.316653	0.650519	1.29744	0.375666
526	4,4'-(1,3-Dimethylbutylidene)diphenol	3.6	level1			269.15	232	NEG		6807-17-6		Benzenoids	Benzene and substituted derivatives	Diphenylmethanes	C18H22O2	1.09364	0.550068	0.455048	1.34171	1.02363	0.774656	0.873125	1.44035	1.72004	0.787081	1.66088	1.27196	0.905539	1.29764	1.37826	0.0710279	0.462436	1.4862	0.571632
527	AMN082 (free base)	3.59	level1			375.227	35.2	POS	HMDB0254810			Benzenoids	Benzene and substituted derivatives	Diphenylmethanes	C28H28N2	0.847631	1.28395	0.708985	0.920336	0.72256	0.705199	0.864776	0.919111	0.751723	1.70146	0.590222	0.856326	1.20125	1.00335	0.489499	0.473491	0.750571	1.16024	0.214424
528	PC(P-18:0/18:1(9Z))	3.59	level1			772.629	29.3	POS	HMDB0011243	799268-63-6		Lipids and lipid-like molecules	Glycerophospholipids	Glycerophosphocholines	C44H86NO7P	0.689203	0.615616	0.732392	0.741094	0.918457	0.682756	0.729919	0.425778	0.45156	0.494002	0.631345	0.136831	0.832739	0.495376	1.36527	0.0465638	0.433894	0.678672	-0.559214
529	PC(17:0/17:0)	3.58	level1			744.598	19.1	POS		70897-27-7		Lipids and lipid-like molecules	Glycerophospholipids	Glycerophosphocholines	C42H84NO8P	0.901135	0.898312	0.967332	0.564936	1.60757	0.0478128	0.831183	0.372926	0.44819	1.28591	0.0883187	0.236955	1.1889	0.603533	0.380569	0.4573	0.741436	0.726113	-0.461733
530	PC(18:0/16:0)	3.58	level1			744.598	19.1	POS	HMDB0008034	59403-53-1		Lipids and lipid-like molecules	Glycerophospholipids	Glycerophosphocholines	C42H84NO8P	0.902263	0.890047	0.965472	0.559239	1.61788	0.0471321	0.830339	0.36648	0.447328	1.29942	0.087428	0.234775	1.20139	0.606138	0.377318	0.46874	0.74758	0.729988	-0.454055
531	PC(16:0/18:0)	3.58	level1			744.598	19.1	POS	HMDB0007970	59403-51-9		Lipids and lipid-like molecules	Glycerophospholipids	Glycerophosphocholines	C42H84NO8P	0.903984	0.900205	0.968407	0.566894	1.60209	0.047878	0.831577	0.37253	0.448688	1.28339	0.0886248	0.237455	1.18657	0.602877	0.382303	0.45398	0.739668	0.72498	-0.463986
532	Helicin	3.56	level1			265.075	91.5	NEG				Shikimates and Phenylpropanoids	Phenolic acids	Simple phenolic acids	C13H16O7	1.14822	0.407618	0.42846	1.31345	1.1267	0.729037	0.858915	1.15721	1.36932	0.630227	1.55584	1.85858	0.892596	1.24396	1.08743	0.143618	0.522868	1.44829	0.534355
533	S-Methylmethionine	3.55	level1			147.076	34.5	POS	HMDB0038670	13065-25-3	C05319	Organic acids and derivatives	Carboxylic acids and derivatives	Amino acids, peptides, and analogues	C6H14NO2S	1.13802	0.849968	1.48946	1.00858	1.3151	0.525665	1.05447	0.663198	0.773146	0.629937	0.639685	0.673608	0.741322	0.686816	1.56184	0.0463386	0.433894	0.65134	-0.618516
534	Bilastine	3.54	level1			464.285	145	POS	HMDB0240232	202189-78-4		Organoheterocyclic compounds	Benzimidazoles		C28H37N3O3	0.903384	2.80283	1.19086	1.1069	0.922826	0.836525	1.29389	1.37576	1.54907	1.17936	0.912544	0.945712	0.870996	1.13891	0.0325277	0.651427	0.850707	0.880221	-0.184062
535	3-Hydroxymandelic acid	3.54	level1			149.028	53.3	NEG	HMDB0000750	17119-15-2		Shikimates and Phenylpropanoids	Phenylpropanoids		C8H8O4	0.989205	0.0916644	0.0812674	0.255511	0.444401	0.0976035	0.326609	0.206073	0.671272	1.54842	1.02897	1.41656	0.549033	0.903389	1.42593	0.0488933	0.437646	2.76596	1.46778
536	2-Oxoadipic acid	3.52	level1			141.017	221.3	NEG	HMDB0000225	3184-35-8	C00322	Fatty acids	Fatty Acids and Conjugates	Dicarboxylic acids	C6H8O5	0.770506	0.162911	0.823476	0.966412	2.20577	0.436841	0.894319	0.589842	0.830196	0.178934	1.17948	2.61803	1.21449	1.10183	0.225361	0.652445	0.851036	1.23203	0.301037
537	2-Hydroxy-6-methoxybenzoic acid	3.51	level1			167.038	49.1	NEG				Shikimates and Phenylpropanoids	Phenolic acids	Simple phenolic acids	C8H8O4	1.4431	0.472876	0.481427	1.65348	0.730361	0.925681	0.951155	1.40723	1.76772	0.791947	1.51323	1.43544	0.584291	1.24998	0.918069	0.304182	0.642786	1.31417	0.394149
538	N-Formyltryptophan	3.51	level1			231.081	121.1	NEG		16108-03-5		Organic acids and derivatives	Carboxylic acids and derivatives	Amino acids, peptides, and analogues	C12H12N2O3	1.89326	0.465541	0.491501	0.827748	0.997904	0.402022	0.846329	0.974295	1.04626	0.950918	0.170289	1.79081	0.694397	0.937829	0.131669	0.777393	0.909311	1.10811	0.148106
539	2-Hydroxy-4-methoxybenzoic acid	3.5	level1			167.038	49.1	NEG				Shikimates and Phenylpropanoids	Phenolic acids	Simple phenolic acids	C8H8O4	1.42446	0.470921	0.478631	1.65473	0.735887	0.926378	0.9485	1.40361	1.75745	0.797944	1.51437	1.42951	0.588715	1.2486	0.929403	0.298313	0.639401	1.31639	0.396591
540	Naphazoline (hydrochloride)	3.5	level1			211.119	109.9	POS	HMDB0015656	835-31-4		Benzenoids	Naphthalenes		C14H14N2	1.24553	1.0844	1.04445	1.06134	1.17899	1.02578	1.10675	0.892539	0.990646	1.19341	0.901444	0.903869	1.12777	1.00161	1.32486	0.129931	0.5103	0.905005	-0.144002
541	Saquinavir	3.5	level1			669.385	74.3	NEG	HMDB0015362	127779-20-8		Organic acids and derivatives	Carboxylic acids and derivatives	Amino acids, peptides, and analogues	C38H50N6O5	0.928852	0.443319	0.485779	1.53911	0.715959	0.82988	0.823816	1.17708	1.21908	0.967727	1.42085	1.35726	0.585439	1.12124	1.18594	0.177686	0.547457	1.36103	0.4447
542	AG 1295	3.5	level1			235.119	52.3	POS	HMDB0247111			Organoheterocyclic compounds	Diazanaphthalenes	Benzodiazines	C16H14N2	1.15123	1.07135	1.14852	1.08071	1.0399	1.07119	1.09382	0.906818	1.0307	1.02687	0.915349	0.987047	1.10818	0.995826	1.74446	0.0225092	0.388754	0.910415	-0.135404
543	CHES	3.49	level1			188.071	38.7	NEG	HMDB0255106			Organic nitrogen compounds	Organonitrogen compounds	Cyclohexylamines	C8H17NO3S	0.66896	0.425505	0.429425	1.74171	0.255682	0.524392	0.674278	0.662636	0.802324	0.335	0.760196	1.36757	0.381565	0.718215	0.389662	0.872983	0.951193	1.06516	0.0910724
544	2',4',6'-Trihydroxyacetophenone	3.48	level1			167.038	49.1	NEG	HMDB0029644	480-66-0		Polyketides	Phloroglucinols	Acyl phloroglucinols	C8H8O4	1.44854	0.479824	0.486083	1.6824	0.736138	0.94187	0.962477	1.42378	1.78482	0.798153	1.5397	1.45654	0.58887	1.26531	0.916161	0.304534	0.642958	1.31464	0.394665
545	Isoxsuprine hydrochloride	3.48	level1			284.161	66.1	POS	HMDB0253715			Benzenoids	Benzene and substituted derivatives	Phenylpropanes	C18H23NO3	0.600784	0.757259	0.728938	0.605645	0.965572	1.04256	0.78346	0.665555	0.827797	0.662187	0.629065	0.380852	0.826528	0.665331	0.783381	0.267478	0.617706	0.849221	-0.235789
546	Bazedoxifene	3.48	level1			469.256	54.3	NEG	HMDB0248898			Organoheterocyclic compounds	Indoles and derivatives	Indoles	C30H34N2O3	1.01586	0.341315	0.442656	0.779186	0.714702	0.194396	0.581353	0.319032	0.325838	0.25692	0.342332	1.34366	1.29891	0.647782	0.213631	0.793881	0.916296	1.11427	0.156094
547	Ciprofloxacin	3.47	level1			332.145	110.1	POS	HMDB0014677	85721-33-1	C05349	Alkaloids	Anthranilic acid alkaloids		C17H18FN3O3	1.35581	1.6675	1.20456	1.17938	1.38477	1.19034	1.33039	0.884132	1.03388	1.31188	0.812765	0.741289	1.03665	0.9701	1.80414	0.0098334	0.300796	0.729182	-0.455649
548	Methyl 3,4-dihydroxybenzoate	3.46	level1			167.038	49.1	NEG				Shikimates and Phenylpropanoids	Phenolic acids	Simple phenolic acids	C8H8O4	1.42188	0.468419	0.474264	1.66229	0.731662	0.93061	0.948188	1.40814	1.74142	0.793309	1.52129	1.42191	0.585296	1.24523	0.922169	0.30417	0.642786	1.31327	0.393165
549	Pipequaline	3.42	level1			299.196	137.1	POS	HMDB0256571			Organoheterocyclic compounds	Quinolines and derivatives	Phenylquinolines	C22H24N2	1.19319	1.80936	0.979572	1.58319	0.879548	0.934499	1.22989	1.23105	0.976792	0.988175	0.828888	1.02635	1.03946	1.01512	0.845846	0.240329	0.597263	0.825372	-0.276884
550	Hydroxyphenyllactic acid	3.42	level1			181.054	33.4	NEG	HMDB0000755	306-23-0	C03672	Shikimates and Phenylpropanoids			C9H10O4	1.45198	0.753828	0.650064	1.07532	1.36696	1.10649	1.06744	0.990034	1.80895	0.938229	0.917908	2.75987	0.857262	1.37871	0.622349	0.379207	0.692338	1.2916	0.369163
551	2-Isopropyl-6-methoxypyrazine	2.75	level2			153.102	299.5	POS	HMDB0040053			Organoheterocyclic compounds	Diazines	Pyrazines	C8H12N2O	1.41998	1.03666	0.955729	1.05557	0.932973	1.09117	1.08201	0.979246	1.14326	1.17866	0.805344	0.871061	1.00767	0.997541	0.716394	0.387852	0.698357	0.92193	-0.11727
552	Melezitose	2.75	level2			527.158	258.4	POS		597-12-6		Carbohydrates	Saccharides	Disaccharides	C18H32O16	1.04045	0.716236	1.26032	0.955091	0.566094	0.934801	0.912165	0.767687	1.78724	0.580576	0.438688	0.504946	2.6792	1.12639	0.0089191	0.598401	0.8208	1.23485	0.30434
553	3-(1-Methyl-4-morpholinopyrazolo[3,4-d]pyrimidin-6-yl)phenol	2.75	level2			312.146	246.5	POS		1198357-79-7		Organoheterocyclic compounds	Pyrazolopyrimidines	Pyrazolo[3,4-d]pyrimidines	C16H17N5O2	1.12292	1.41614	1.11106	0.773791	1.62009	0.648384	1.1154	1.53998	1.63247	1.37907	1.29862	1.0185	1.43915	1.38463	1.18708	0.153179	0.529167	1.24138	0.311946
554	1-(2-Thienyl)-1-heptanone	2.75	level2			197.1	197.8	POS	HMDB0040241	30711-40-1		Organic oxygen compounds	Organooxygen compounds	Carbonyl compounds	C11H16OS	1.50701	1.38839	1.04464	1.17234	1.27522	1.19126	1.26314	0.895426	1.10184	1.08133	1.06742	0.903522	1.03413	1.01394	1.92137	0.00897392	0.294436	0.802714	-0.317043
555	3-Aminopentanoic acid	2.75	level2			116.072	179.3	NEG		18664-78-3		Organic acids and derivatives	Carboxylic acids and derivatives	Amino acids, peptides, and analogues	C5H11NO2	0.685639	0.299927	0.368071	1.04741	0.751663	0.49865	0.608559	0.66691	0.930905	0.668858	1.09813	1.29255	0.693374	0.891788	1.29479	0.099181	0.487736	1.46541	0.551303
556	2,3-Dihydroxy-3-(2-hydroxypropan-2-yl)-8a-methyl-1,2,3a,4,5,8-hexahydroazulene-6-carboxylic acid	2.75	level2			283.155	171.2	NEG		2103647-36-3		Lipids and lipid-like molecules	Prenol lipids	Sesquiterpenoids	C15H24O5	2.20774	0.623742	0.136594	1.67549	1.13586	0.386443	1.02764	1.16131	2.09097	0.482727	1.43399	2.14919	0.655269	1.32891	0.715112	0.50354	0.767686	1.29316	0.370904
557	dyclonine	2.75	level2			290.212	142.5	POS	HMDB0014783	586-60-7	C07881	Organic oxygen compounds	Organooxygen compounds	Carbonyl compounds	C18H27NO2	1.0428	1.16236	0.860541	1.10608	1.06093	0.93428	1.02783	0.895631	1.1833	1.16465	0.967961	0.889603	1.33201	1.07219	0.290566	0.620409	0.832392	1.04316	0.0609612
558	Carnosol	2.75	level2			329.176	135.5	NEG	HMDB0002121	5957-80-2	C09069	Terpenoids	Diterpenoids	Abietane diterpenoids	C20H26O4	0.458125	0.330395	0.546417	0.79333	0.82997	0.526518	0.580792	1.64888	1.67862	0.85089	1.94204	1.22597	0.56672	1.31885	1.94161	0.0176591	0.362672	2.27078	1.18319
559	Nootkatone	2.75	level2			219.174	117.9	POS				Terpenoids	Sesquiterpenoids	Eremophilane sesquiterpenoids	C15H22O	0.950524	1.1364	1.0696	0.998032	1.18718	1.22906	1.09513	1.08931	1.16278	0.99948	1.1651	1.58639	1.52795	1.25517	0.938071	0.170767	0.54248	1.14613	0.196775
560	3-(3-Chlorophenyl)-2,4-imidazolidinedione	2.75	level2			209.012	108.1	NEG		42351-76-8		Organoheterocyclic compounds	Azolidines	Imidazolidines	C9H7ClN2O2	0.92537	0.395679	0.50102	1.57987	1.27619	0.868115	0.924374	1.1727	1.18519	0.498657	1.37049	1.31905	0.71833	1.04407	0.528525	0.619557	0.831959	1.12949	0.175668
561	11-Deoxy-16,16-dimethylprostaglandin E2	2.75	level2			363.254	96.8	NEG		53658-98-3		Lipids and lipid-like molecules	Fatty Acyls	Eicosanoids	C22H36O4	0.376525	0.336589	0.472001	1.60321	0.406991	0.744433	0.656626	1.53368	1.14078	0.550779	1.9825	1.96418	0.656029	1.30466	1.53849	0.073164	0.465637	1.98691	0.990528
562	6-Aminouracil	2.75	level2			126.031	92.2	NEG		873-83-6		Organoheterocyclic compounds	Diazines	Pyrimidines and pyrimidine derivatives	C4H5N3O2	0.931248	0.361473	0.446048	1.15697	0.866476	0.815629	0.762975	0.827661	1.2026	0.491583	1.23422	1.59881	0.666301	1.00353	0.790355	0.276897	0.623955	1.31529	0.395376
563	DEOXYRIBOSE	2.75	level2			133.051	86	NEG	HMDB0003224	533-67-5	C01801	Organic oxygen compounds	Organooxygen compounds	Carbohydrates and carbohydrate conjugates	C5H10O4	2.02668	0.34237	0.343671	2.00666	2.00454	1.05321	1.29619	0.994062	1.18662	0.490692	1.30943	1.29169	0.565265	0.972961	0.218898	0.401112	0.707672	0.750632	-0.413821
564	6-(Chloromethyl)-N2-(2,4-dimethylphenyl)-1,3,5-triazine-2,4-diamine	2.75	level2			264.101	81.5	POS		444081-49-6		Organoheterocyclic compounds	Triazines	Aminotriazines	C12H14ClN5	1.16687	1.01733	0.971674	1.01558	1.10994	1.07022	1.0586	1.02932	1.12704	1.18689	0.919767	0.932244	1.156	1.05854	0.0598915	0.999161	0.99983	0.999944	-8.15013e-05
565	NAGABA	2.75	level2			390.3	76.8	POS								1.47413	1.36519	1.33446	1.31289	1.30982	0.724795	1.25355	0.520892	1.11555	1.51879	0.817157	0.798596	1.32219	1.01553	1.05517	0.230482	0.589855	0.810125	-0.303784
566	1-Hexadecylamine	2.75	level2			242.284	60.2	POS		143-27-1		Organic nitrogen compounds	Organonitrogen compounds	Amines	C16H35N	0.984777	1.02059	0.807333	0.838867	0.776506	0.287266	0.78589	0.989855	1.04594	0.942303	0.662994	0.834112	0.783936	0.876524	0.693077	0.475564	0.752518	1.11533	0.157466
568	5.alpha.-Pregnan-3.alpha.,17-diol-20-one 3-sulfate	2.75	level2			413.2	49.3	NEG				Lipids and lipid-like molecules	Steroids and steroid derivatives	Sulfated steroids	C21H34O6S	0.737192	0.31661	0.619336	1.44453	0.799851	0.789676	0.784533	0.621275	1.1174	0.598387	1.42157	2.28374	1.15246	1.19914	0.956078	0.19043	0.557788	1.52848	0.612094
569	6-(3,4-Dimethoxyphenyl)-1,3,5-triazine-2,4-diamine	2.75	level2			248.114	46.4	POS		36303-44-3		Benzenoids	Benzene and substituted derivatives	Methoxybenzenes	C11H13N5O2	1.03107	0.932506	0.92394	1.01768	0.956252	1.06975	0.988534	0.924066	1.17523	0.906654	1.04254	0.867072	1.019	0.989095	0.0274596	0.991647	0.997453	1.00057	0.000818338
570	DIHYDROJASMONIC_ACID	2.75	level2			211.134	46	NEG								0.636063	0.264515	0.390981	0.880548	0.459469	0.561819	0.532232	0.609281	0.745717	0.197918	1.09456	2.14124	0.687336	0.912676	0.713403	0.231602	0.591089	1.71481	0.778045
571	1-Hexadecylpyridinium cation	2.75	level2			304.3	45	POS		7773-52-6		Organoheterocyclic compounds	Pyridines and derivatives	Pyridinium derivatives	C21H38N	0.6609	2.35743	0.833813	1.5103	1.03687	0.611767	1.16851	1.49201	1.87079	1.33707	0.461727	0.69958	1.15711	1.16971	0.253152	0.997291	0.999183	1.00103	0.00148233
572	2-(4-Amino-2-nitroanilino)ethanol	2.75	level2			198.087	35.2	POS		354656		Benzenoids	Benzene and substituted derivatives	Nitrobenzenes	C8H11N3O3	1.33237	1.45165	1.08811	1.09711	1.18707	1.09402	1.20839	0.991425	1.14371	1.31281	0.973349	0.770542	1.16987	1.06028	1.11011	0.165456	0.539502	0.877436	-0.188634
573	4-Chloro-7H-pyrrolo[2,3-d]pyrimidine-5-carbaldehyde	2.75	level2			179.997	34.8	NEG		908287-21-8		Organoheterocyclic compounds	Pyrrolopyrimidines	Pyrrolo[2,3-d]pyrimidines	C7H4ClN3O	1.09586	0.398803	0.447844	1.46247	0.975397	0.624823	0.834199	1.3093	1.93099	0.621444	1.56286	2.11682	0.753123	1.38242	1.25622	0.0986164	0.487388	1.65719	0.728737
574	rac-trans-4-Cotininecarboxylic acid methyl ester	2.75	level2			235.108	29.8	POS		135028-97-6		Organoheterocyclic compounds	Pyridines and derivatives	Pyrrolidinylpyridines	C12H14N2O3	0.905171	0.831967	1.97524	0.842791	0.762048	0.469643	0.964477	0.787725	1.08727	1.64394	0.734901	0.416647	0.5891	0.876598	0.167002	0.757419	0.900137	0.908885	-0.137831
575	2-Aminophenol	2.75	level2			110.06	23	POS		95-55-6		Amino acids and Peptides	Small peptides	Aminoacids	C6H7NO	0.974808	1.53331	1.12416	0.989576	1.02153	0.896578	1.08999	0.601891	0.880201	1.04574	0.619197	0.886797	1.09855	0.855396	1.3842	0.0933757	0.481701	0.784772	-0.349655
576	Rhamnazin	2.75	level2			331.081	20.9	POS		552-54-5		Shikimates and Phenylpropanoids	Flavonoids	Flavonols	C17H14O7	0.288954	0.601093	0.757308	0.2929	0.686991	0.962694	0.598323	0.377833	1.35097	0.340128	1.13656	0.154957	0.588127	0.658095	0.0489294	0.794771	0.917027	1.0999	0.13737
577	3.beta.,7.alpha.-Dihydroxy-5-cholestenoic acid	2.75	level2			431.317	19.1	NEG		115538-84-6		Lipids and lipid-like molecules	Steroids and steroid derivatives	Bile acids, alcohols and derivatives	C27H44O4	0.824201	0.384361	0.320523	1.42133	0.868655	0.569689	0.73146	1.25132	1.31131	0.612861	1.2714	1.77817	0.656521	1.14693	1.27686	0.120391	0.500817	1.568	0.648926
578	[10]-Shogaol	2.75	level2			333.242	18.6	POS	HMDB0031462	36752-54-2		Polyketides	Aromatic polyketides	Catechols	C21H32O3	0.784603	1.01747	0.903195	0.829089	0.599437	1.66528	0.966512	0.546846	1.02085	1.31433	0.854627	1.04469	1.20187	0.997205	0.118205	0.872956	0.951193	1.03176	0.0451014
579	Parabanic_acid	2.75	level2			112.999	6.7	NEG								0.970545	0.464426	0.5736	1.20266	0.924005	0.716359	0.808599	1.09067	1.33752	0.531812	1.35561	1.77885	0.574973	1.11157	0.869698	0.213138	0.577288	1.37469	0.459104
580	N-(3-Piperidinyl)propanamide	2.74	level2			157.133	359.2	POS		886504-11-6		Organoheterocyclic compounds	Piperidines		C8H16N2O	0.729194	0.88108	0.738612	0.969421	1.22196	1.19614	0.956068	0.912955	0.778828	1.01173	1.01883	0.962051	0.873843	0.926373	0.0899745	0.762693	0.902894	0.968941	-0.0455196
581	Trifluoroacetic acid	2.74	level2			112.986	357.7	NEG	HMDB0014118	27881		Organic acids and derivatives	Carboxylic acids and derivatives	Alpha-halocarboxylic acids and derivatives	C2HF3O2	0.545591	0.441893	0.511755	1.12721	1.43	0.308506	0.727492	1.32455	0.727287	0.655316	1.41671	1.85511	0.953717	1.15545	1.27196	0.132693	0.511563	1.58826	0.667449
582	1-Butyl-3-methyl-1H-imidazol-3-ium cation	2.74	level2			139.123	357.6	POS		80432-08-2		Organoheterocyclic compounds	Azoles	Imidazoles	C8H15N2	0.652109	1.0024	1.10975	0.958915	0.693997	1.1764	0.932262	1.12239	0.76139	1.02603	0.851353	0.955272	0.859834	0.929378	0.221357	0.978212	0.992572	0.996906	-0.00447111
583	Isonicotinamide	2.74	level2			123.055	334.7	POS		1453-82-3		Organoheterocyclic compounds	Pyridines and derivatives	Pyridinecarboxylic acids and derivatives	C6H6N2O	1.08073	0.556608	1.63596	1.35986	0.416074	0.84096	0.9817	0.97537	1.09629	2.05469	0.984019	0.75792	1.32863	1.19949	0.767246	0.435031	0.728912	1.22185	0.289062
584	Pimonidazole	2.74	level2			255.145	301.7	POS		70132-50-2		Organic 1,3-dipolar compounds	Allyl-type 1,3-dipolar organic compounds	Organic nitro compounds	C11H18N4O3	1.27953	1.20063	0.892584	0.856823	0.856976	0.962013	1.00809	0.572381	1.03206	1.4829	0.405609	1.00393	1.36933	0.977702	0.483672	0.875687	0.951978	0.969852	-0.0441634
585	1,1-Dimethyl-4-phenylpiperazin-1-ium cation	2.74	level2			191.154	283.1	POS		114-28-3		Organoheterocyclic compounds	Diazinanes	Piperazines	C12H19N2	1.45024	1.14884	1.18337	1.0022	0.950391	1.31838	1.17557	0.879976	1.24642	1.10571	0.792306	0.723286	1.1026	0.97505	1.24755	0.109208	0.494083	0.829427	-0.269812
586	4-(4-Methyl-1-piperazinyl)butanoic acid	2.74	level2			187.144	280.7	POS		58077-68-2		Lipids and lipid-like molecules	Fatty Acyls	Fatty acids and conjugates	C9H18N2O2	1.35385	1.05528	0.884569	1.02716	0.863001	1.07334	1.04287	1.00726	1.30371	1.25571	0.737331	0.882794	1.27032	1.07619	0.142621	0.78742	0.913667	1.03195	0.0453754
587	4-(Dimethylamino)phenylalanine	2.74	level2			209.129	244.6	POS		7284-42-6		Organic acids and derivatives	Carboxylic acids and derivatives	Amino acids, peptides, and analogues	C11H16N2O2	1.33598	0.894936	0.974815	0.949863	1.11039	1.13401	1.06667	0.95088	1.01075	1.03673	0.900819	0.898989	1.25647	1.00911	0.687675	0.516478	0.774476	0.946038	-0.08003
588	1-Kestose	2.74	level2			527.158	242.5	POS	HMDB0011729	470-69-9	C03661	Carbohydrates	Saccharides	Disaccharides	C18H32O16	1.73181	1.11138	1.9825	0.584884	1.37604	0.747034	1.25561	0.309904	0.730356	1.56796	0.165087	0.75931	2.06904	0.93361	1.01314	0.411873	0.715429	0.743552	-0.427494
589	1,3-Dimethyl-5-(4-toluidinomethylene)-2,4,6(1H,3H,5H)-pyrimidinetrione	2.74	level2			274.118	236.5	POS		181648-71-5		Organoheterocyclic compounds	Diazines	Pyrimidines and pyrimidine derivatives	C14H15N3O3	0.921112	0.97374	0.785469	0.903415	1.01201	0.958009	0.925625	1.17967	1.22783	1.14734	0.966486	1.19071	1.04767	1.12662	2.03885	0.00305292	0.184035	1.21714	0.283498
590	Condelphine	2.74	level2			450.285	227.9	POS		7633-69-4		Lipids and lipid-like molecules	Prenol lipids	Diterpenoids	C25H39NO6	0.737946	4.95319	1.19631	0.664665	0.873396	0.830283	1.54263	1.94086	1.9037	1.95116	0.681991	0.775889	1.34116	1.43246	0.453765	0.884421	0.955696	0.928581	-0.1069
591	Statine	2.74	level2			174.113	213.2	NEG		49642-07-1		Organic acids and derivatives	Carboxylic acids and derivatives	Amino acids, peptides, and analogues	C8H17NO3	2.98502	0.764743	0.248646	2.20985	1.07784	0.695394	1.33025	2.50926	1.88637	1.34008	1.97087	1.17964	0.478175	1.56073	0.652244	0.665028	0.857221	1.17326	0.230527
592	1-Pentanone, 1-(3,4-dihydroxyphenyl)-2-(1-pyrrolidinyl)-	2.74	level2			264.159	212.9	POS		850352-63-5		Organic oxygen compounds	Organooxygen compounds	Carbonyl compounds	C15H21NO3	1.0354	1.18469	0.850139	0.907511	1.03942	0.888646	0.984303	1.12711	1.29183	1.12136	0.976495	0.725661	1.07475	1.05287	0.593639	0.477962	0.754306	1.06966	0.0971502
593	O-Desmethylastemizole	2.74	level2			443.225	198.9	NEG		73736-50-2		Organoheterocyclic compounds	Benzimidazoles		C27H29FN4O	1.11847	0.384567	0.616836	1.14905	0.61993	0.414076	0.717155	0.960495	1.0476	0.499404	0.977562	1.63738	0.964258	1.01445	1.04937	0.172902	0.544203	1.41455	0.50034
594	Zalcitabine	2.74	level2			210.088	198.3	NEG	HMDB0015078	7481-89-2	C07207	Nucleosides, nucleotides, and analogues	Pyrimidine nucleosides	Pyrimidine 2',3'-dideoxyribonucleosides	C9H13N3O3	1.0455	0.581316	0.499236	1.24438	1.01601	0.729365	0.852634	1.5216	1.64648	0.680671	1.26671	1.35131	0.757119	1.20398	1.24219	0.112964	0.497426	1.41208	0.497817
596	Ile-Val	2.74	level2			229.156	193.5	NEG		41017-96-3		Organic acids and derivatives	Carboxylic acids and derivatives	Amino acids, peptides, and analogues	C11H22N2O3	1.20867	0.696454	0.742381	1.54836	1.40805	0.684831	1.04812	0.326366	0.669127	0.495023	0.711164	1.50067	0.813041	0.752565	1.22229	0.226061	0.587553	0.718011	-0.477922
597	Finasteridecarboxylic acid	2.74	level2			403.259	193	POS		116285-37-1		Lipids and lipid-like molecules	Steroids and steroid derivatives	Androstane steroids	C23H34N2O4	0.437731	1.93764	1.33446	1.05486	1.55439	0.691836	1.16849	1.39221	1.26427	1.24883	0.63207	0.967858	1.39499	1.15004	0.362248	0.944244	0.981009	0.984213	-0.022958
598	Leucine ethyl ester	2.74	level2			160.133	191	POS								1.30553	1.37769	0.884973	1.24328	1.27771	1.07606	1.19421	1.13277	1.14289	1.18418	0.868399	0.849496	1.01559	1.03222	1.06236	0.119124	0.500051	0.864357	-0.210301
599	7H-Pyrrolo[2,3-g]benzothiazol-7-one, 6,8-dihydro-8-(1H-imidazol-5-ylmethylene)-	2.74	level2			267.035	187.4	NEG		608512-97-6		Organoheterocyclic compounds	Benzothiazoles		C13H8N4OS	1.06214	0.433547	0.468346	1.36291	0.942935	0.815024	0.847484	0.898558	1.0499	0.671555	0.981112	1.29706	0.590995	0.914863	0.462934	0.715704	0.881095	1.0795	0.11037
600	3-(1-Methyl-1H-pyrazol-5-yl)propanoic acid	2.74	level2			153.067	180.7	NEG		796845-50-6		Organoheterocyclic compounds	Azoles	Pyrazoles	C7H10N2O2	1.28597	0.590218	0.39882	1.54376	0.781416	0.644438	0.874104	0.74299	0.857069	0.504166	1.2852	1.13159	0.896871	0.902981	0.195323	0.895227	0.960916	1.03304	0.0468918
601	Normorphine	2.74	level2			272.128	179.4	POS	HMDB0041959	466-97-7		Alkaloids and derivatives	Morphinans		C16H17NO3	1.22269	1.13018	0.870399	1.13537	0.818985	0.908778	1.0144	1.97179	1.6916	1.3289	1.10605	0.555865	0.657332	1.21859	0.561459	0.426009	0.724362	1.20129	0.264586
602	D-Ribose	2.74	level2			149.046	176.6	NEG								0.927664	0.376161	0.822869	1.42672	1.16381	0.532498	0.874955	0.561588	0.239763	0.65735	1.10271	0.871649	1.98212	0.902531	0.3676	0.926962	0.973318	1.03152	0.0447684
603	2-Propylglutaric acid	2.74	level2			173.082	171.4	NEG	HMDB0060684			Lipids and lipid-like molecules	Fatty Acyls	Fatty acids and conjugates	C8H14O4	1.42132	0.466103	0.447555	1.63389	1.06428	0.7106	0.957292	1.16974	1.40512	0.974917	1.33941	1.50569	0.777479	1.19539	0.958126	0.33131	0.661568	1.24872	0.320454
604	3-Hydroxylidocaine	2.74	level2			251.175	171	POS	HMDB0060655			Organic acids and derivatives	Carboxylic acids and derivatives	Amino acids, peptides, and analogues	C14H22N2O2	1.139	1.17426	1.05235	1.09673	1.06894	1.0234	1.09245	1.06468	1.28311	1.04672	0.849003	0.897038	1.07744	1.03633	0.589962	0.431405	0.726597	0.948632	-0.0760796
605	Kukoamine B	2.74	level2			553.3	167.3	POS	HMDB0060525		C17616	Alkaloids	Ornithine alkaloids	Polyamines	C28H42N4O6	0.519112	1.03983	1.03463	1.07817	0.850401	0.836383	0.893088	1.27111	1.26925	0.670149	0.830141	0.836805	1.3167	1.03236	0.829879	0.357355	0.678849	1.15594	0.209071
606	4-[5-(4-Chlorophenyl)-1H-pyrazol-3-yl]piperidine	2.74	level2			260.096	166.1	NEG		156336-70-8		Organoheterocyclic compounds	Azoles	Pyrazoles	C14H16ClN3	1.40714	0.483851	0.479893	1.55662	0.828257	0.590313	0.891011	1.39623	1.26552	0.686433	1.15149	1.90278	1.03889	1.24022	1.09967	0.20155	0.56729	1.39193	0.477086
607	Ethyldodecanoate	2.74	level2			227.202	163.6	NEG								0.882743	0.525613	0.530893	1.29917	1.028	0.566425	0.805474	0.820478	0.934925	0.805848	1.10005	1.33887	0.806071	0.967706	0.908935	0.326096	0.657637	1.20141	0.264731
608	5-Hydroxy-2-(hydroxymethyl)pyridine	2.74	level2			124.04	163.3	NEG		40222-77-3		Alkaloids	Nicotinic acid alkaloids	Pyridine alkaloids	C6H7NO2	0.661938	0.285026	0.39137	1.23433	1.52493	0.727239	0.804139	1.1087	0.885371	0.242695	1.27934	0.515161	0.283663	0.719156	0.174112	0.755899	0.89953	0.894318	-0.16114
609	Capsaicin	2.74	level2			328.189	155.3	POS	HMDB0002227	404-86-4	C06866	Polyketides			C18H27NO3	1.0611	1.72645	1.53984	1.33627	1.16249	0.793435	1.26993	1.27756	1.1324	1.05667	1.13785	0.783521	0.930776	1.05313	0.802685	0.191747	0.558892	0.829281	-0.270067
610	Praziquantel	2.74	level2			313.191	153.3	POS	HMDB0015191	55268-74-1	C07367	Organoheterocyclic compounds	Tetrahydroisoquinolines		C19H24N2O2	1.06194	1.11848	0.919112	0.983186	0.915279	1.09767	1.01594	1.19043	1.42081	1.01741	0.946992	0.819143	1.1508	1.09093	0.671485	0.441131	0.732082	1.07381	0.102738
611	Dienogest	2.74	level2			312.196	144.5	POS		65928-58-7		Lipids and lipid-like molecules	Steroids and steroid derivatives	Oxosteroids	C20H25NO2	1.14481	1.0177	0.928354	0.995234	1.16578	0.757717	1.0016	1.02356	1.26835	1.03507	0.823928	0.894421	0.923883	0.994867	0.0529222	0.940771	0.97954	0.993279	-0.00972884
613	1-(4-Piperidinyl)-2-pyrrolidinone	2.74	level2			169.133	137.7	POS		91596-61-1		Organoheterocyclic compounds	Piperidines		C9H16N2O	1.17492	1.33007	0.916744	1.10019	1.20858	1.08641	1.13615	1.10984	1.27225	1.14286	0.666055	0.92841	1.00667	1.02101	0.716411	0.288781	0.631113	0.89866	-0.154153
614	cis-4-Hydroxycyclohexanecarboxylic acid	2.74	level2			143.071	134.9	NEG		3685-22-1		Organic oxygen compounds	Organooxygen compounds	Alcohols and polyols	C7H12O3	1.02357	0.502027	0.481765	1.25482	1.16948	0.618762	0.841737	0.954144	1.16588	0.664038	1.26009	0.987726	0.688182	0.953343	0.66145	0.533904	0.784884	1.13259	0.179626
615	4-[(3,5-Dimethyl-1H-pyrazole-4-)sulfonyl]morpholine	2.74	level2			246.09	134.6	POS		80466-86-0		Organoheterocyclic compounds	Oxazinanes	Morpholines	C9H15N3O3S	1.17414	1.19997	1.15032	1.30528	1.04608	2.30358	1.36323	0.835915	1.10164	1.65603	1.21769	1.07872	1.16232	1.17539	0.723294	0.414265	0.717141	0.862209	-0.213891
616	Araguspongin B	2.74	level2			447.395	134.5	POS		123000-02-2		Organoheterocyclic compounds	Piperidines		C28H50N2O2	0.300323	0.339051	1.14962	0.473386	0.0582668	0.0392936	0.393324	3.49815	4.70211	2.67918	2.4713	0.116661	0.0626625	2.25501	1.28949	0.0567919	0.447183	5.73322	2.51935
617	Miltefosine	2.74	level2			408.324	134.3	POS		58066-85-6		Organic nitrogen compounds	Organonitrogen compounds	Quaternary ammonium salts	C21H46NO4P	0.888921	0.691834	0.885178	1.41558	1.06754	0.77759	0.954439	1.30273	1.40692	0.971099	1.3285	0.951047	0.679704	1.10667	0.910358	0.354485	0.676594	1.15949	0.213496
618	1,4'-Bipiperidin-3-ol	2.74	level2			185.165	134.3	POS		864356-11-6		Organoheterocyclic compounds	Piperidines	Aminopiperidines	C10H20N2O	1.3193	1.37548	1.05713	1.08368	1.13802	0.99819	1.16197	0.87358	1.0473	1.21268	0.872798	0.844481	1.07715	0.987997	1.43826	0.0716513	0.463865	0.85028	-0.23399
619	8-Oxoadenine	2.74	level2			150.042	134	NEG		21149-26-8		Alkaloids			C5H5N5O	1.00029	0.52324	0.605423	2.07471	0.639382	0.668067	0.918518	1.36373	1.4199	0.616863	1.524	1.0639	0.512927	1.08355	0.688959	0.592128	0.817466	1.17968	0.23839
620	2-((2R)-2-Hydroxycyclohexyl)acetic acid	2.74	level2			157.087	133.8	NEG		1799393-64-8		Organic oxygen compounds	Organooxygen compounds	Alcohols and polyols	C8H14O3	0.970256	0.357283	0.428593	1.34698	0.894407	0.63234	0.771644	1.05527	1.08132	0.575281	1.39202	1.80973	0.73144	1.10751	1.04471	0.188193	0.555799	1.43526	0.521312
621	4(1H)-Pyrimidinone, 6-(1-methylethyl)-	2.74	level2			137.072	130.8	NEG		124703-81-7		Organoheterocyclic compounds	Diazines	Pyrimidines and pyrimidine derivatives	C7H10N2O	0.792205	0.387168	0.35899	1.21518	0.973605	0.475935	0.700515	0.950605	1.44854	0.576625	1.11552	1.49336	0.770845	1.05925	1.28039	0.113603	0.497426	1.5121	0.596555
622	1,11-Undecanedicarboxylic acid	2.74	level2			243.16	128.2	NEG		505-52-2		Fatty acids	Fatty Acids and Conjugates	Dicarboxylic acids	C13H24O4	0.924775	0.472204	0.38994	1.13636	0.878843	0.778893	0.763503	1.11297	1.2905	0.58691	0.994381	1.53791	0.764838	1.04792	1.11271	0.150644	0.528634	1.37251	0.45682
623	Isobutyric_acid	2.74	level2			87.0451	128	NEG								1.03764	0.430713	0.595866	1.59887	0.776064	0.849128	0.881379	0.876793	1.05358	0.57209	1.44377	1.60515	0.948331	1.08329	0.691829	0.396911	0.704771	1.22908	0.29758
624	Glycerophospho-N-palmitoylethanolamine	2.74	level2			454.293	125.2	POS		100575-09-5		Lipids and lipid-like molecules	Glycerophospholipids	Glycerophosphoethanolamines	C21H44NO7P	1.68774	0.578916	1.07406	0.463113	1.00203	0.372213	0.863014	0.292986	0.247933	0.333056	0.415636	0.756111	1.73551	0.630206	1.12339	0.468024	0.74694	0.730239	-0.45356
625	Imazamethabenz-methyl	2.74	level2			289.155	121.3	POS	HMDB0034913		C11083	Benzenoids	Benzene and substituted derivatives	Benzoic acids and derivatives	C16H20N2O3	0.880469	0.914227	1.60077	0.8445	1.09175	1.81234	1.19068	1.03231	1.80405	2.18972	0.691077	0.535905	0.975553	1.20477	0.0320872	0.965206	0.988607	1.01184	0.016979
626	Dimethyl hydrogen phosphate	2.74	level2			125.001	120	NEG		813-78-5		Organic acids and derivatives	Organic phosphoric acids and derivatives	Phosphate esters	C2H7O4P	2.19583	0.357985	0.38137	1.21723	0.905746	0.535838	0.932334	0.9083	0.90207	1.13775	4.05823	1.71728	2.09088	1.80242	1.11836	0.156974	0.532119	1.93323	0.951015
627	Echinocystic acid 3-glucoside	2.74	level2			633.401	120	NEG		78285-90-2		Terpenoids	Triterpenoids	Oleanane triterpenoids	C36H58O9	0.137171	0.175676	0.569954	1.33063	0.736851	0.115036	0.510886	1.27334	1.05251	0.218383	0.990733	1.10694	0.913092	0.925832	1.32368	0.122015	0.502129	1.81221	0.85775
628	Ile-Gly-Ile	2.74	level2			300.193	119	NEG		110767-25-4		Organic acids and derivatives	Carboxylic acids and derivatives	Amino acids, peptides, and analogues	C14H27N3O4	0.619274	0.382293	0.423411	0.951043	0.936206	0.52455	0.639463	1.22442	1.21051	0.954063	0.961846	1.351	0.844668	1.09108	1.90373	0.00599322	0.246607	1.70625	0.770828
629	3-Succinimidopropionic acid	2.74	level2			170.046	118	NEG		5724-76-5		Organic acids and derivatives	Carboxylic acids and derivatives	Carboxylic acid derivatives	C7H9NO4	0.948625	0.556378	0.1728	1.77803	1.35673	1.21591	1.00475	1.42361	0.744665	0.236444	1.91943	1.5581	0.567635	1.07498	0.119658	0.847521	0.940518	1.0699	0.0974806
630	Ecgonine	2.74	level2			184.098	116.7	NEG	HMDB0006548	481-37-8	C10858	Alkaloids and derivatives	Tropane alkaloids		C9H15NO3	1.08478	0.450434	0.458101	1.56425	0.266656	0.228873	0.675516	0.811495	1.65248	0.516293	0.976092	0.346963	0.77125	0.845762	0.757927	0.564885	0.80029	1.25202	0.324262
631	2-([1,1'-Biphenyl]-4-yloxy)ethylamine	2.74	level2			214.123	115.5	POS		125470-84-0		Benzenoids	Benzene and substituted derivatives	Biphenyls and derivatives	C14H15NO	1.14777	1.21202	1.01094	1.17341	0.890213	1.07156	1.08432	1.71074	1.67339	1.13946	0.797654	0.476973	0.967825	1.12767	0.0364923	0.84041	0.938228	1.03998	0.056558
632	p-(Isoamyloxy)aniline	2.74	level2			180.138	114.5	POS		5198-05-0		Benzenoids	Phenol ethers	Aminophenyl ethers	C11H17NO	1.05608	1.34082	0.886763	1.06659	1.22108	0.887561	1.07648	1.34288	1.47436	1.17586	0.813328	0.835236	1.05442	1.11601	0.351584	0.770269	0.905991	1.03672	0.0520314
633	Metanephrine	2.74	level2			198.112	114.1	POS	HMDB0004063	5001-33-2	C05588	Benzenoids	Phenols	Methoxyphenols	C10H15NO3	0.555849	0.979399	0.407688	0.878294	0.512285	0.667875	0.666898	0.689262	0.710287	0.661544	0.508521	0.389305	0.592332	0.591875	0.303828	0.485647	0.758823	0.887504	-0.172174
634	9-Methylxanthine	2.74	level2			165.042	113.5	NEG	HMDB0059716			Organoheterocyclic compounds	Imidazopyrimidines	Purines and purine derivatives	C6H6N4O2	0.686342	0.630172	0.216605	1.77664	0.65692	0.416552	0.730538	1.17247	1.52278	1.33442	0.680977	1.4855	0.676218	1.14539	1.3819	0.156947	0.532119	1.56788	0.648813
635	Decanoic acid, 3,5-dihydroxy-	2.74	level2			203.129	113.4	NEG		159802-99-0		Organic acids and derivatives	Hydroxy acids and derivatives	Medium-chain hydroxy acids and derivatives	C10H20O4	0.905703	0.399691	0.398362	1.43977	0.830241	0.610873	0.764107	1.46496	1.25511	0.620466	1.56626	1.8964	0.724749	1.25466	1.33128	0.0871222	0.47598	1.64199	0.715448
636	2',6'-Dihydroxy 4,4'-dimethoxydihydrochalcone	2.74	level2			301.108	105.4	NEG		35241-54-4		Shikimates and Phenylpropanoids	Flavonoids	Chalcones	C17H18O5	1.11805	0.410573	0.554561	1.51958	0.789495	0.729637	0.853649	1.55153	1.55578	0.667817	1.68224	1.56013	0.759688	1.2962	1.25851	0.10528	0.491337	1.51842	0.602571
637	2-(HYDROXYMETHYL)BUTANOIC ACID	2.74	level2			117.056	105.3	NEG								1.42431	0.335013	0.379862	1.56942	1.17954	0.592236	0.913397	0.844545	1.57152	0.648811	1.74848	1.52252	0.957108	1.2155	0.863292	0.321354	0.654262	1.33074	0.412232
638	Panaxynol	2.74	level2			267.17	100.1	POS	HMDB0039588	81203-57-8		Lipids and lipid-like molecules	Fatty Acyls	Fatty alcohols	C17H24O	1.19426	1.63319	1.36162	1.34793	0.76966	1.20376	1.25174	1.35272	1.11827	1.28872	1.11163	0.842304	0.944878	1.10975	0.540175	0.33702	0.665519	0.886571	-0.173692
639	Succinic_acid_semialdehyde	2.74	level2			101.024	100.1	NEG								1.00195	0.264415	0.318269	1.02344	0.959966	0.54418	0.685371	0.929634	2.50306	0.513161	0.939164	2.56667	0.591004	1.34045	1.17917	0.141534	0.521242	1.9558	0.96776
640	N-Butyl-1H-1,3-benzodiazol-2-amine	2.74	level2			190.134	98.2	POS		51314-51-3		Organoheterocyclic compounds	Benzimidazoles		C11H15N3	1.25536	1.20889	0.955113	1.03673	0.978761	1.08664	1.08692	0.929481	0.977958	1.0367	0.826015	0.703602	1.16059	0.939059	1.3034	0.10268	0.489328	0.863965	-0.210955
641	1-(2-Hydroxyethyl)pyrazole	2.74	level2			113.071	95.4	POS		6314-23-4		Organoheterocyclic compounds	Azoles	Pyrazoles	C5H8N2O	1.65	1.32025	1.30097	1.12777	1.09118	1.30881	1.29983	0.616528	0.976379	1.1154	0.694823	1.05399	1.1617	0.936469	1.81429	0.0145355	0.342913	0.720455	-0.473019
642	Pterine	2.74	level2			164.057	95.4	POS		2236-60-4		Alkaloids	Pseudoalkaloids		C6H5N5O	1.66748	1.25564	0.595047	0.86277	1.33366	0.608612	1.05387	0.976805	1.71754	1.25166	0.894975	0.992773	0.727024	1.09346	0.306665	0.865311	0.94864	1.03757	0.053208
643	8-Methylcaffeine	2.74	level2			209.103	94.7	POS		832-66-6		Organoheterocyclic compounds	Imidazopyrimidines	Purines and purine derivatives	C9H12N4O2	1.33175	1.33606	1.21301	1.21843	1.3284	1.24229	1.27832	0.785044	0.738673	1.14582	0.438792	1.08462	1.28775	0.91345	1.59407	0.0356958	0.414497	0.714568	-0.484857
644	5-Nitroquinolin-8-ol	2.74	level2			191.045	92.3	POS		4008-48-4		Organoheterocyclic compounds	Quinolines and derivatives	Nitroquinolines and derivatives	C9H6N2O3	1.08196	0.504688	0.955583	0.628295	1.0815	1.06374	0.885961	1.26675	1.15999	1.30267	1.0704	0.822262	1.159	1.13018	1.26216	0.0805217	0.471562	1.27565	0.351237
645	5-O-Methylembelin	2.74	level2			309.206	91.7	POS	HMDB0040867	56005-10-8		Organic oxygen compounds	Organooxygen compounds	Carbonyl compounds	C18H28O4	1.01575	0.988147	0.815745	1.07963	0.945207	0.954566	0.966507	1.18416	1.26141	0.862542	1.14222	1.0385	1.22952	1.11973	1.39367	0.0544807	0.443482	1.15853	0.212293
646	1-Azepan-1-yl-4-chlorophthalazine	2.74	level2			262.111	91.6	POS		677322-93-9		Organoheterocyclic compounds	Diazanaphthalenes	Benzodiazines	C14H16ClN3	1.07994	0.879314	1.0346	1.2593	1.23298	0.901535	1.06461	1.02433	0.79601	0.653801	1.15595	1.54336	1.27742	1.07514	0.269122	0.944498	0.981053	1.00989	0.0142023
647	4-Chloro-1H-benzotriazol-1-ol	2.74	level2			167.997	91.5	NEG		39968-29-1		Organoheterocyclic compounds	Benzotriazoles		C6H4ClN3O	2.0419	0.181707	0.163818	1.82652	0.155481	0.460221	0.804941	2.13135	0.717359	0.524111	1.36934	0.179536	0.672077	0.932295	0.614646	0.788205	0.914033	1.15821	0.211902
648	5-Amino-1-(3-chloro-4-methylphenyl)-1H-pyrazole-4-carbonitrile	2.74	level2			233.059	91.4	POS		58791-81-4		Organoheterocyclic compounds	Azoles	Pyrazoles	C11H9ClN4	1.17759	1.15375	0.956294	0.944021	1.07022	1.00581	1.05128	1.29639	1.17008	1.12726	0.921058	0.732942	1.07033	1.05301	0.0214265	0.985218	0.995355	1.00164	0.00236835
649	Maltoxazine	2.74	level2			180.102	89.3	POS	HMDB0030372	80933-73-9		Organoheterocyclic compounds	Pyrrolidines		C10H13NO2	1.12165	1.1452	0.960748	1.03491	0.649282	1.03189	0.990613	0.927568	0.83203	1.44186	0.805575	0.819887	1.12039	0.991218	0.0897835	0.99626	0.998905	1.00061	0.000880506
650	17-Acetoxygrindelic acid	2.74	level2			377.233	84.9	NEG		81916-48-5		Terpenoids	Sesquiterpenoids	Drimane sesquiterpenoids	C22H34O5	0.305116	0.453067	0.276844	1.59553	1.34361	0.673764	0.774656	1.69941	1.4624	0.885181	2.01364	4.54597	0.74188	1.89141	1.56657	0.0974852	0.487214	2.44162	1.28784
651	11-Deoxyprostaglandin E2	2.74	level2			335.223	83.6	NEG		35536-53-9		Lipids and lipid-like molecules	Fatty Acyls	Eicosanoids	C20H32O4	0.6491	0.364708	0.551397	1.22262	1.05628	0.783244	0.771225	1.08741	1.29205	0.387883	1.97201	1.91953	0.336517	1.1659	0.657586	0.243825	0.600336	1.51175	0.59622
652	cis,cis-Muconic_acid	2.74	level2			141.019	81.1	NEG								1.10506	0.302174	0.535383	1.41378	0.924192	0.881924	0.860419	1.29233	1.30309	0.659303	1.87386	1.79949	0.538457	1.24442	0.935098	0.199049	0.565435	1.4463	0.532364
653	5-Chloro-4(3H)-quinazolinone	2.74	level2			179.002	80.9	NEG		60233-66-1		Organoheterocyclic compounds	Diazanaphthalenes	Benzodiazines	C8H5ClN2O	1.118	0.417211	0.495684	1.45895	1.10236	0.914776	0.917828	1.18608	1.42098	0.672674	1.13999	1.72763	0.905147	1.17542	0.920304	0.274342	0.622513	1.28065	0.356875
654	2-(1H-1,3-Benzodiazol-2-yl)acetohydrazide	2.74	level2			191.093	76.2	POS		19731-02-3		Organoheterocyclic compounds	Benzimidazoles		C9H10N4O	1.47155	1.00077	0.862772	1.08934	1.13134	2.33345	1.31487	0.937932	1.20188	1.14691	1.35041	1.21552	0.996047	1.14145	0.534053	0.477439	0.753849	0.868106	-0.204057
655	Bifemelane	2.74	level2			270.185	75.5	POS		90293-01-9		Benzenoids	Benzene and substituted derivatives	Diphenylmethanes	C18H23NO	0.852581	0.538691	0.410879	0.519322	1.10614	0.864443	0.715342	1.18562	1.49161	1.10985	1.05549	0.946991	1.36711	1.19278	1.81447	0.00583988	0.244567	1.66742	0.737621
656	3-tert-Butyl-5-isoxazolylamine	2.74	level2			141.102	72.7	POS		59669-59-9		Organoheterocyclic compounds	Azoles	Isoxazoles	C7H12N2O	1.26124	1.31718	1.24419	1.06714	0.918224	0.45767	1.04427	0.636556	1.07388	1.22174	0.135901	0.955882	1.4137	0.906275	0.57595	0.5605	0.79815	0.867853	-0.204477
657	6-Methoxyguanine	2.74	level2			166.072	66.9	POS		20535-83-5		Organoheterocyclic compounds	Imidazopyrimidines	Purines and purine derivatives	C6H7N5O	0.442444	1.0398	1.4674	0.876759	1.10613	1.23134	1.02731	0.871557	0.678542	0.968222	0.87635	1.01175	0.930158	0.88943	0.314947	0.392596	0.701475	0.865784	-0.207921
658	6-(3-Chloro-4-methylanilino)-2,4(1H,3H)-pyrimidinedione	2.74	level2			250.039	59.9	NEG		72255-65-3		Benzenoids	Benzene and substituted derivatives	Aniline and substituted anilines	C11H10ClN3O2	0.83241	0.840201	0.380883	1.23957	0.796073	0.58896	0.779683	1.60356	1.37664	1.6178	1.3103	1.90456	0.417774	1.37177	1.42439	0.033178	0.409374	1.7594	0.815081
659	2-Hydroxy-3-(2-hydroxyethyl)-4(3H)-quinazolinone	2.74	level2			205.062	58.8	NEG		1207-75-6		Organoheterocyclic compounds	Diazanaphthalenes	Benzodiazines	C10H10N2O3	1.02561	0.434104	0.442936	1.38292	0.851007	0.750599	0.814529	1.38992	1.4245	0.786268	1.44465	1.49431	0.665425	1.20085	1.29688	0.0981323	0.487388	1.47428	0.560014
660	7-Nitro-2,3,4,5-tetrahydro-1H-1-benzazepin-2-one	2.74	level2			207.076	56.7	POS		22246-45-3		Organoheterocyclic compounds	Benzazepines		C10H10N2O3	1.11968	1.16032	0.959585	1.11319	0.959291	1.09932	1.06856	1.03135	1.20842	1.15628	0.935534	0.854207	0.980378	1.02769	0.395219	0.545272	0.790727	0.961753	-0.0562614
661	Nandrolone	2.74	level2			275.2	52.9	POS	HMDB0002725	434-22-0	C07254	Lipids and lipid-like molecules	Steroids and steroid derivatives	Estrane steroids	C18H26O2	2.32897	1.94225	1.60194	1.06003	0.978434	1.2486	1.5267	1.05555	0.870257	2.90723	1.13658	1.12874	1.05355	1.35865	0.64667	0.66806	0.858235	0.889924	-0.168246
662	9-Hydroxynonanoic acid	2.74	level2			173.118	51.5	NEG		3788-56-5		Fatty acids	Fatty Acids and Conjugates	Hydroxy fatty acids	C9H18O3	0.865257	0.329775	0.394287	1.23591	0.791062	0.526599	0.690481	1.42538	1.30783	0.45116	1.66804	1.96702	0.753126	1.26209	1.33211	0.0604657	0.451169	1.82785	0.870145
663	5-(4-Methyl-1-piperazinyl)-2-nitroaniline	2.74	level2			237.135	51	POS		23491-48-7		Organoheterocyclic compounds	Diazinanes	Piperazines	C11H16N4O2	1.34814	1.20186	1.13362	1.20795	1.37986	1.3167	1.26469	0.518329	0.485401	0.824342	0.426036	1.11991	1.12791	0.750321	1.95904	0.00964464	0.300796	0.593286	-0.7532
664	15(R),19(R)-Hydroxyprostaglandin F1.alpha.	2.74	level2			371.244	49.9	NEG				Lipids and lipid-like molecules	Fatty Acyls	Eicosanoids	C20H36O6	1.16089	0.38228	0.401408	1.40585	1.09812	0.912367	0.893486	2.76412	1.21789	0.769105	1.53184	1.97221	0.661298	1.48608	1.19022	0.136455	0.51547	1.66324	0.733992
665	1-(3-Ethyl-2,4-dihydroxy-6-methoxyphenyl)-1-butanone	2.74	level2			237.113	47.5	NEG		159686-24-5		Polyketides	Phloroglucinols	Acyl phloroglucinols	C13H18O4	1.18741	0.412535	0.367799	1.20218	0.696783	0.662809	0.754919	0.842281	0.77631	0.486922	1.23699	1.49382	0.846012	0.947056	0.669091	0.379693	0.692411	1.25451	0.327127
666	Hydroxysydonic acid	2.74	level2			281.14	45.8	NEG		65967-72-8		Lipids and lipid-like molecules	Prenol lipids	Sesquiterpenoids	C15H22O5	0.643052	0.356749	0.476677	1.24612	0.80284	0.719595	0.707506	1.39811	1.70724	0.443761	1.64502	2.37725	0.761023	1.38873	1.39768	0.053621	0.442353	1.96286	0.972956
667	4-Isoxazolepropanoic acid, .alpha.-amino-2,3-dihydro-5-methyl-3-oxo-	2.74	level2			185.057	36.5	NEG		77521-29-0		Organic acids and derivatives	Carboxylic acids and derivatives	Amino acids, peptides, and analogues	C7H10N2O4	1.06327	0.476482	0.335117	1.25865	1.40369	0.140993	0.779701	1.06569	1.38605	0.473377	0.995888	1.31576	0.779917	1.00278	0.877625	0.405052	0.710516	1.28611	0.363014
668	1,2-Diarachidonoyl-sn-glycero-3-phosphocholine	2.74	level2			830.57	36.4	POS		17688-29-8		Lipids and lipid-like molecules	Glycerophospholipids	Glycerophosphocholines	C48H80NO8P	1.16891	0.404255	1.20393	0.436326	3.56186	0.333632	1.18482	0.165646	0.427749	0.506549	0.345696	0.540826	2.27846	0.71082	0.912376	0.443392	0.733384	0.59994	-0.737111
669	1-O-Hexadecyl-2-O-(5Z,8Z,11Z,14Z,17Z-eicosapentaenoyl)-sn-glyceryl-3-phosphorylcholine	2.74	level2			766.574	36.3	POS		132196-28-2		Lipids and lipid-like molecules	Glycerophospholipids	Glycerophosphocholines	C44H80NO7P	1.96755	0.24183	0.547425	0.324831	2.51098	0.189711	0.963721	0.253855	0.706729	0.728342	0.297136	0.260705	2.08929	0.722677	0.288406	0.641993	0.845151	0.749882	-0.415264
670	5-Methoxytryptophol	2.74	level2			192.102	33.8	POS	HMDB0001896	712-09-4		Organoheterocyclic compounds	Indoles and derivatives	Indoles	C11H13NO2	1.03041	0.600655	0.732757	0.989017	0.790859	1.02016	0.860643	0.579623	0.882404	0.516985	1.07681	1.4337	1.23107	0.953431	0.0270312	0.586494	0.813519	1.10781	0.147714
671	(5-Chloro-1H-benzimidazol-2-yl)methanol	2.74	level2			181.018	31.4	NEG		6953-65-7		Organoheterocyclic compounds	Benzimidazoles		C8H7ClN2O	0.395272	0.172796	0.333438	1.94289	0.558931	0.318998	0.620388	1.44337	0.829671	0.260905	1.55557	0.657077	0.475207	0.870301	0.941678	0.484166	0.757706	1.40283	0.488343
672	Soyacerebroside II	2.74	level2			714.552	31.3	POS		115074-93-6		Fatty acids	Spingolipids	Neutral glycosphingolipids	C40H75NO9	0.936593	0.757213	0.863765	0.719653	1.0146	0.175472	0.744549	0.735573	1.02607	0.625182	0.858875	0.561403	1.00858	0.802613	0.455034	0.698951	0.87343	1.07799	0.108339
673	Oleoyl ethylamide	2.74	level2			310.31	30.8	POS		85075-82-7		Lipids and lipid-like molecules	Fatty Acyls	Fatty amides	C20H39NO	0.95285	1.26495	0.881071	0.828403	0.935929	0.324073	0.864547	0.885326	1.32075	0.70727	0.927031	2.06335	0.962214	1.14432	0.849861	0.264595	0.616511	1.32361	0.40448
674	3-Methyl-2-pentenedioic acid	2.74	level2			143.035	30.4	NEG		5746-90-7		Lipids and lipid-like molecules	Fatty Acyls	Fatty acids and conjugates	C6H8O4	0.977606	0.63884	0.753989	1.2941	1.5752	0.666324	0.984343	0.890438	0.81552	0.479987	1.23931	1.2097	0.701807	0.88946	0.383096	0.638672	0.843856	0.903608	-0.146231
675	N-Cyclohexanecarbonylpentadecylamine	2.74	level2			338.341	29.9	POS		702638-84-4		Organic acids and derivatives	Carboxylic acids and derivatives	Carboxylic acid derivatives	C22H43NO	1.03475	0.601874	0.911175	0.704306	0.859843	0.128633	0.706763	0.341918	0.479835	0.676888	0.91318	1.07623	0.731027	0.703179	0.0576893	0.983749	0.994977	0.99493	-0.00733279
676	6-(4-Chlorophenyl)-3(2H)-pyridazinone	2.74	level2			205.017	29.4	NEG		2166-13-4		Organoheterocyclic compounds	Diazines	Pyridazines and derivatives	C10H7ClN2O	1.20248	0.42082	0.455206	1.5393	0.933362	0.649177	0.866725	1.01209	1.52667	0.631399	1.18015	1.2984	0.621269	1.045	0.747542	0.464869	0.745039	1.20568	0.269851
677	1-Benzimidazolepropionic acid	2.74	level2			191.082	29.3	POS		14840-18-7		Organoheterocyclic compounds	Benzimidazoles		C10H10N2O2	1.15701	1.2725	1.00618	1.255	1.1023	1.07173	1.14412	1.04941	1.08488	1.08882	1.0831	0.974226	1.14179	1.07037	1.09829	0.159031	0.533594	0.935541	-0.0961265
678	Sunitinib	2.74	level2			397.205	28.1	NEG	HMDB0015397	557795-19-4		Alkaloids			C22H27FN4O2	0.649743	0.314961	0.469466	1.82929	0.903642	0.857463	0.837427	1.18483	1.37082	0.627069	1.52007	1.99194	0.643038	1.22296	1.10305	0.237656	0.596154	1.46038	0.546344
679	4-(N-Methylacetamido)benzoic acid	2.74	level2			194.081	28	POS		26961-99-9		Benzenoids	Benzene and substituted derivatives	Benzoic acids and derivatives	C10H11NO3	1.33279	2.04167	1.15386	1.06765	1.21736	1.19001	1.33389	1.16625	0.971889	1.13255	0.919561	0.716719	0.986893	0.982309	1.51859	0.0528697	0.442009	0.736424	-0.441392
680	Prostaglandin A1	2.74	level2			335.223	27.7	NEG	HMDB0002656	14152-28-4	C04685	Lipids and lipid-like molecules	Fatty Acyls	Eicosanoids	C20H32O4	0.689337	0.452996	0.561289	0.966248	0.801957	0.634746	0.684429	0.836242	0.896378	0.60119	1.35349	1.90347	0.637261	1.038	1.16049	0.153658	0.529211	1.5166	0.600841
681	Succinic_anhydride	2.74	level2			99.0087	27.5	NEG								0.968505	0.480148	0.740586	1.25827	1.56224	0.952208	0.99366	0.346203	0.614234	0.452	0.595457	1.15514	0.837944	0.666829	1.31205	0.125714	0.506414	0.671084	-0.575435
682	alpha-Keto-gamma-(methylthio)butyric_acid	2.74	level2			147.012	27.4	NEG								0.812993	0.473361	0.722487	1.11583	1.55736	1.01765	0.949946	0.281373	0.517615	0.44414	0.491944	1.22575	0.856717	0.636257	1.30723	0.16166	0.537693	0.669782	-0.578236
684	2-Ethylpyrazine	2.74	level2			109.076	24.2	POS	HMDB0031849	13925-00-3		Alkaloids	Peptide alkaloids	Pyrazine alkaloids	C6H8N2	0.907036	1.32603	1.17839	0.7476	0.914619	0.818097	0.981963	0.894171	0.879459	0.557036	0.861737	0.969815	0.857269	0.836581	0.974823	0.208634	0.572995	0.851948	-0.231163
685	Harman	2.74	level2			183.092	22.9	POS	HMDB0035196	486-84-0	C09209	Alkaloids	Tryptophan alkaloids	Carboline alkaloids	C12H10N2	1.21098	1.05589	0.975393	1.05398	0.98013	1.10466	1.06351	0.987432	1.32184	1.23907	0.875663	1.12211	0.805305	1.05857	0.0366226	0.957694	0.986188	0.99536	-0.00670933
686	5-Hydroxy-3,4-dihydro-2(1H)-quinolinone	2.74	level2			162.056	22.2	NEG		30389-33-4		Organoheterocyclic compounds	Quinolines and derivatives	Quinolones and derivatives	C9H9NO2	0.723801	0.426008	0.482482	1.20965	1.13613	0.661159	0.773206	0.685475	1.02489	0.521899	0.445433	1.3363	0.882315	0.816052	0.218361	0.827594	0.932086	1.05541	0.0778091
687	Tridemorph	2.74	level2			298.311	19.1	POS	HMDB0031810	81412-43-3	C11285	Organoheterocyclic compounds	Oxazinanes	Morpholines	C19H39NO	1.54556	0.802592	0.777714	0.675464	1.01514	0.576556	0.898837	0.862174	0.328074	0.872492	0.813674	0.238616	0.259704	0.562456	1.31224	0.110902	0.495927	0.625759	-0.67632
688	3,5-Di-tert-butyl-4-hydroxybenzoic acid	2.74	level2			249.149	19.1	NEG		1421-49-4		Benzenoids	Benzene and substituted derivatives	Benzoic acids and derivatives	C15H22O3	1.44469	0.364031	0.45308	1.71918	0.390627	2.49224	1.14398	0.712694	1.31607	0.569792	2.08713	1.36989	0.791599	1.1412	0.30488	0.994947	0.998446	0.997569	-0.00351098
689	3-(4-Hydroxyanilino)-5,5-dimethyl-2-cyclohexen-1-one	2.74	level2			232.133	17	POS		50685-30-8		Benzenoids	Benzene and substituted derivatives	Aniline and substituted anilines	C14H17NO2	0.940666	1.49228	1.00806	0.921874	0.784463	1.13599	1.04722	0.69231	0.733092	1.2593	0.812199	0.852228	0.956906	0.884338	1.06047	0.242346	0.59995	0.84446	-0.243899
690	2,6-Di-tert-butylphenol	2.74	level2			205.16	16.2	NEG		128-39-2		Benzenoids	Benzene and substituted derivatives	Phenylpropanes	C14H22O	0.618606	0.387367	0.369648	1.31464	0.86241	0.750351	0.71717	0.863952	0.834417	0.625321	2.00225	2.08613	0.652465	1.17742	1.08632	0.170976	0.542781	1.64176	0.715246
692	N-Fluorenylacetamide	2.74	level2			222.093	13.8	NEG		53-96-3		Benzenoids	Fluorenes		C15H13NO	0.307024	0.167199	0.414909	0.882871	0.583066	0.274993	0.438344	0.392484	0.867736	0.12005	0.793627	1.18329	0.651941	0.668188	0.640032	0.244014	0.600404	1.52435	0.608192
693	2-(4-Amino-1-piperidinyl)cyclohexanol	2.74	level2			199.18	7.4	POS		1184360-40-4		Organic oxygen compounds	Organooxygen compounds	Alcohols and polyols	C11H22N2O	1.11314	1.23272	0.715962	0.964334	1.07271	0.999535	1.0164	0.877077	0.986823	1.34781	0.819381	0.70864	1.37142	1.01853	0.152648	0.987698	0.996281	1.00209	0.00301359
694	1-{[4-(Dimethylamino)benzyl]amino}-2-propanol	2.74	level2			209.165	6.6	POS		7467-44-9		Benzenoids	Benzene and substituted derivatives	Phenylmethylamines	C12H20N2O	0.769913	1.23337	0.705566	0.824334	0.930822	1.27269	0.956116	0.59575	0.861901	0.830904	0.780482	0.860105	0.540872	0.745002	1.21969	0.0945454	0.482698	0.779196	-0.359941
695	Lactaldehyde	2.74	level2			73.0294	220.5	NEG	HMDB0003052	598-35-6	C00424	Organic oxygen compounds	Organooxygen compounds	Carbonyl compounds	C3H6O2	0.734943	0.361397	0.58715	1.23842	0.747595	0.553406	0.703819	1.37273	0.816801	0.452838	2.11434	1.16798	0.69619	1.10348	1.04402	0.17183	0.543087	1.56784	0.648782
696	Oxopalmitoleylcarnitine	2.74	level2			412.306	138.2	POS				Lipids and lipid-like molecules	Fatty Acyls	Fatty acid esters	C23H41NO5	0.657004	0.853186	0.574605	0.740231	0.869503	0.819354	0.752314	0.830456	0.857542	1.24418	0.768891	0.773627	1.12902	0.933952	1.32596	0.0860423	0.47552	1.24144	0.312014
697	LPC(O-20:0)	2.74	level2			538.423	120.8	POS				Lipids and lipid-like molecules	Glycerophospholipids	Glycerophosphocholines	C28H60NO6P	0.846834	0.589129	0.871356	0.394562	1.90476	1.09672	0.950561	0.824528	1.27042	0.147129	0.701296	0.967943	1.74238	0.942283	0.276392	0.97907	0.992988	0.991291	-0.0126189
698	PC(31:0)	2.74	level2			720.554	41.7	POS				Lipids and lipid-like molecules	Glycerophospholipids	Glycerophosphocholines	C39H78NO8P	0.670496	0.212083	0.946433	0.163727	2.7636	0.0478344	0.800695	0.310352	0.261875	0.421804	0.250709	0.379367	1.29577	0.486645	0.0294646	0.499173	0.76579	0.607779	-0.718382
699	PC(42:11)	2.74	level2			852.554	35.6	POS				Lipids and lipid-like molecules	Glycerophospholipids	Glycerophosphocholines	C50H78NO8P	0.500698	0.527356	0.774425	0.991704	1.03324	0.13596	0.660564	1.29794	1.10212	0.807419	0.804314	0.567947	0.597649	0.862899	1.02514	0.291499	0.633501	1.30631	0.385492
700	DL-Norvaline	2.74	level2			116.072	3	NEG	HMDB0251527			Amino acids and Peptides	Small peptides	Amino fatty acids	C5H11NO2	0.493733	0.270551	0.310118	1.07352	0.799227	0.673595	0.603457	0.940673	1.18174	0.444805	1.31435	1.40099	0.538769	0.97022	1.25137	0.106774	0.492557	1.60777	0.685063
701	Butylated hydroxytoluene	2.73	level2			219.175	356	NEG	HMDB0032048	128-37-0		Benzenoids	Benzene and substituted derivatives	Phenylpropanes	C15H24O	0.99804	0.469782	0.398238	1.0203	1.05643	0.878428	0.803537	1.4654	1.5445	0.695315	1.56884	1.76086	0.615773	1.27512	1.2757	0.0707541	0.462375	1.58688	0.666192
702	6-Methoxy-3-pyridinamine	2.73	level2			125.071	333.9	POS		6628-77-9		Organoheterocyclic compounds	Pyridines and derivatives	Aminopyridines and derivatives	C6H8N2O	0.942053	0.884105	0.695836	1.52717	1.03001	1.2073	1.04775	1.76106	0.939894	1.13467	0.938468	0.962865	0.97591	1.11881	0.518682	0.696432	0.871976	1.06783	0.0946771
703	Pilocarpine	2.73	level2			209.129	305.5	POS	HMDB0015217	54-71-7	C07474	Alkaloids and derivatives			C11H16N2O2	1.4634	1.14531	0.886517	1.16089	0.922566	1.18084	1.12659	0.947117	1.19396	1.20022	0.865646	0.750209	0.989964	0.991185	0.887259	0.255337	0.609498	0.879812	-0.184732
704	4-Hydroxy-3',6-dimethoxy-5'-methylspiro[1-benzofuran-2,4'-cyclohex-2-ene]-1',3-dione	2.73	level2			303.087	301.9	NEG		913691-51-7		Organoheterocyclic compounds	Benzofurans		C16H16O6	0.947402	0.428504	0.41323	1.0525	0.904072	0.659579	0.734214	0.638411	1.0848	0.858836	0.729661	1.34147	0.837486	0.91511	0.89991	0.26637	0.616938	1.24638	0.317745
705	Mildronate	2.73	level2			147.113	301.3	POS		76144-81-5		Organic acids and derivatives	Carboxylic acids and derivatives	Amino acids, peptides, and analogues	C6H14N2O2	1.3105	1.11823	0.809178	0.981623	1.00654	1.15907	1.06419	0.640277	1.01589	1.77582	0.617827	0.825735	1.32922	1.03413	0.478288	0.881391	0.954823	0.971752	-0.0413402
706	Tafluprost (free acid)	2.73	level2			411.197	283.8	POS		209860-88-8		Lipids and lipid-like molecules	Fatty Acyls	Eicosanoids	C22H28F2O5	0.923871	1.87085	1.14517	1.01523	1.21519	0.591367	1.12695	0.539339	0.678849	1.28214	0.148134	0.939061	0.766262	0.725632	1.11592	0.115798	0.498007	0.643892	-0.635108
707	Arg-Pro	2.73	level2			272.172	265.7	POS		2418-69-1		Organic acids and derivatives	Carboxylic acids and derivatives	Amino acids, peptides, and analogues	C11H21N5O3	1.41027	1.10442	1.31135	2.95946	1.07009	1.59421	1.57497	0.859413	1.09962	0.982675	0.622431	0.786122	2.01379	1.06068	1.26677	0.174538	0.545263	0.673459	-0.570338
708	2,4-Pyridinedicarboxylic acid	2.73	level2			168.029	254.6	POS		499-80-9		Organoheterocyclic compounds	Pyridines and derivatives	Pyridinecarboxylic acids and derivatives	C7H5NO4	1.03431	1.10219	1.12807	1.02159	1.05265	1.72915	1.17799	1.90202	1.81604	1.05825	1.51145	1.12681	1.29429	1.45148	1.2728	0.164473	0.539433	1.23216	0.301191
709	Gln-Arg	2.73	level2			303.177	252.7	POS		126590-89-4		Organic acids and derivatives	Carboxylic acids and derivatives	Amino acids, peptides, and analogues	C11H22N6O4	1.60205	0.990219	1.0806	0.571512	1.21645	3.2974	1.4597	1.29434	0.996483	0.743099	1.43635	1.76242	1.974	1.36778	0.0606889	0.836804	0.936662	0.937027	-0.0938381
710	Methyl (2E)-3-(5-(2,3-dihydroxy-3-methylbutyl)-1-methyl-1H-imidazol-4-yl)prop-2-enoate	2.73	level2			269.149	234.8	POS		2062662-27-3		Organoheterocyclic compounds	Azoles	Imidazoles	C13H20N2O4	1.05222	1.6022	1.03433	1.08325	0.956141	0.947404	1.11259	0.896816	1.16302	1.11164	0.98254	0.802346	1.11199	1.01139	0.656802	0.403027	0.709007	0.909042	-0.137581
711	Sarcosine ethyl ester	2.73	level2			118.086	227.2	POS		13200-60-7		Organic acids and derivatives	Carboxylic acids and derivatives	Amino acids, peptides, and analogues	C5H11NO2	1.05632	0.962627	1.0836	0.863473	1.05286	0.917477	0.989393	0.997493	1.15284	0.879541	1.25785	0.813597	0.929423	1.00512	0.0872756	0.844445	0.939739	1.0159	0.0227567
712	L-3-Aminoisobutyric acid	2.73	level2			102.056	221.1	NEG		4249-19-8		Amino acids and Peptides	Small peptides	Amino fatty acids	C4H9NO2	0.860371	0.348942	0.479115	1.50934	0.816143	0.583599	0.766252	1.09928	1.10443	0.574788	1.28576	1.38441	1.32365	1.12872	1.24052	0.111023	0.495927	1.47304	0.558796
713	5-Carbethoxycytosine	2.73	level2			182.057	215.4	NEG		20187-46-6		Organoheterocyclic compounds	Diazines	Pyrimidines and pyrimidine derivatives	C7H9N3O3	0.900701	0.442739	0.357755	1.16065	1.01963	0.946237	0.804619	1.04234	0.971097	0.756459	1.39353	1.32392	0.53888	1.00437	0.820573	0.314468	0.649554	1.24826	0.319915
714	(2S)-4-Amino-2-hydroxybutanoic acid	2.73	level2			118.051	212.7	NEG		40371-51-5		Organic acids and derivatives	Carboxylic acids and derivatives	Amino acids, peptides, and analogues	C4H9NO3	0.664388	0.464125	0.623592	1.27013	1.11472	0.711748	0.808118	0.7405	0.870274	0.796757	0.828698	1.73731	1.24065	1.0357	0.878483	0.288863	0.631113	1.28162	0.357965
715	4-aminobutyric acid betaine	2.73	level2			146.117	208.1	POS								1.28954	1.50383	0.937779	1.26607	1.22926	1.01242	1.20648	1.34182	1.47416	1.48497	1.03359	1.07686	1.00586	1.23621	0.340283	0.814807	0.926408	1.02464	0.0351179
716	Neurodazine	2.73	level2			457.131	206	POS		937807-66-4		Organoheterocyclic compounds	Azoles	Imidazoles	C27H21ClN2O3	1.81231	2.96322	0.52661	1.6249	1.31976	1.70758	1.65906	1.94164	1.61834	3.75121	1.12386	0.365841	0.773004	1.59565	0.215567	0.915974	0.969141	0.961777	-0.056225
717	3-Aminophenol	2.73	level2			108.045	203.6	NEG		591-27-5		Benzenoids	Benzene and substituted derivatives	Aniline and substituted anilines	C6H7NO	0.935516	0.431691	0.35992	1.03713	0.610724	0.475645	0.641771	1.00951	0.793458	0.90095	0.797319	0.914477	0.498113	0.818971	1.11581	0.220277	0.584119	1.27611	0.351754
718	N5-(1-Iminoethyl)-L-ornithine	2.73	level2			172.109	188	NEG		36889-13-1		Organic acids and derivatives	Carboxylic acids and derivatives	Amino acids, peptides, and analogues	C7H15N3O2	1.08236	0.560839	0.527867	1.42496	0.993539	0.738913	0.888081	1.3982	1.5685	0.677547	1.83819	1.66667	0.893784	1.34048	1.28134	0.0821384	0.472771	1.50941	0.593988
719	1-Amino-1-cyclobutanecarboxylic acid	2.73	level2			114.056	185.3	NEG		22264-50-2		Organic acids and derivatives	Carboxylic acids and derivatives	Amino acids, peptides, and analogues	C5H9NO2	1.15377	0.374685	0.720223	1.36574	1.13642	0.59079	0.89027	0.62973	0.767019	0.509556	1.04936	1.84424	1.00273	0.967104	0.112793	0.765261	0.903543	1.0863	0.119429
721	Meperidine	2.73	level2			248.164	179.8	POS	HMDB0014597	57-42-1	C07128	Organoheterocyclic compounds	Piperidines	Phenylpiperidines	C15H21NO2	1.30036	1.21464	0.964634	1.06508	1.07133	0.930756	1.09113	1.09814	1.3735	1.05951	1.04139	0.791449	1.08497	1.07483	0.127355	0.86776	0.949778	0.985055	-0.0217231
722	cyclopentolate	2.73	level2			292.19	176.1	POS		512-15-2		Benzenoids	Benzene and substituted derivatives		C17H25NO3	1.13518	1.2642	1.1185	1.0185	0.950526	1.03701	1.08732	1.13361	1.31236	1.08845	0.905437	0.805545	1.05535	1.05012	0.268385	0.672222	0.859881	0.965792	-0.0502159
723	Piperazine-N,N'-bis(2-hydroxypropanesulfonic acid)	2.73	level2			363.089	176.1	POS		68189-43-5		Organoheterocyclic compounds	Diazinanes	Piperazines	C10H22N2O8S2	0.939985	0.850023	2.65873	2.58227	1.04457	0.767233	1.4738	0.964209	1.21576	0.895841	0.382593	0.730625	2.80873	1.16629	0.578042	0.55507	0.794921	0.791349	-0.337614
724	Codeine	2.73	level2			300.159	173.3	POS	HMDB0004995	76-57-3	C06174	Alkaloids and derivatives	Morphinans		C18H21NO3	1.13623	1.07748	0.913776	1.09666	0.925935	0.806904	0.992831	1.18322	1.36729	1.14739	0.798582	0.890197	1.18713	1.09563	0.802335	0.333294	0.663426	1.10355	0.142146
725	Trimethylaminoacetone	2.73	level2			116.107	171.3	POS	HMDB0012296	13429-97-5		Organic oxygen compounds	Organooxygen compounds	Carbonyl compounds	C6H14NO	0.9402	1.24405	0.746903	0.828978	1.15894	0.882266	0.966889	0.68608	1.05366	1.98356	0.518327	0.873863	0.957197	1.01211	0.0821976	0.844118	0.939616	1.04677	0.0659488
726	4-Hydroxybenzoylcholine	2.73	level2			224.128	165.2	POS								1.65251	1.39909	1.2434	1.37393	1.1163	1.18345	1.32811	1.15345	1.31817	1.20265	0.79212	0.771539	1.04934	1.04788	1.40738	0.0423017	0.431261	0.788997	-0.341908
727	5,5-Dimethyl-3-(4-nitrobenzyl)-2,4-imidazolidinedione	2.73	level2			262.084	162.3	NEG		52531-94-9		Organoheterocyclic compounds	Azolidines	Imidazolidines	C12H13N3O4	1.14153	0.521591	0.535912	1.43647	1.15496	0.343653	0.855687	1.23941	1.32043	0.731544	1.30411	1.4059	0.760188	1.12693	1.04389	0.243177	0.600336	1.31699	0.397243
728	2-Methylbenzamide oxime	2.73	level2			151.086	159.2	POS		40312-14-9		Benzenoids	Benzene and substituted derivatives	Toluenes	C8H10N2O	1.0372	1.28658	0.821704	0.931105	1.16198	0.933717	1.02871	0.989037	1.01818	0.993321	0.801224	0.928224	1.11588	0.974311	0.474404	0.520659	0.776692	0.947115	-0.0783879
729	Octinoxate	2.73	level2			291.195	157.9	POS	HMDB0061861			Phenylpropanoids and polyketides	Cinnamic acids and derivatives	Cinnamic acid esters	C18H26O3	1.22921	1.11411	0.976129	1.11793	1.07437	0.983565	1.08255	1.19176	1.44785	1.18786	1.00558	1.06878	1.16663	1.17808	1.06836	0.219907	0.584119	1.08824	0.122
730	1-(4-Hydroxyphenyl)-2-methylaminoethanone	2.73	level2			164.071	156.3	NEG		21213-89-8		Organic oxygen compounds	Organooxygen compounds	Carbonyl compounds	C9H11NO2	0.622752	0.292622	0.370977	1.03362	0.78497	0.593158	0.616349	0.708845	0.872468	0.52918	1.22657	1.23956	0.724249	0.883479	1.16624	0.131652	0.510803	1.43341	0.519447
731	(1R,5S)-8-Methyl-8-azabicyclo[3.2.1]octan-3-amine	2.73	level2			141.138	154.6	POS		98998-25-5		Alkaloids and derivatives	Tropane alkaloids		C8H16N2	1.02661	0.787735	0.680244	1.13584	0.494982	0.66627	0.798614	0.615867	0.30008	0.440827	0.26192	0.798309	0.865778	0.54713	1.36216	0.108919	0.494082	0.6851	-0.545614
732	N-Methylphthalimide	2.73	level2			162.055	153.9	POS		550-44-7		Organoheterocyclic compounds	Isoindoles and derivatives	Isoindolines	C9H7NO2	1.15615	0.845268	0.789537	1.15366	1.18295	0.894766	1.00372	1.23516	1.4057	1.39085	1.51332	0.693131	1.30283	1.25683	1.11371	0.100475	0.487736	1.25217	0.324434
733	Pentylenetetrazole	2.73	level2			139.098	147.3	POS		54-95-5		Organoheterocyclic compounds	Azepines		C6H10N4	0.967566	1.38442	1.02846	0.906075	1.04974	0.953189	1.04824	0.840236	0.807118	1.04018	0.647379	0.86231	0.834305	0.838588	1.54972	0.0369839	0.417304	0.799994	-0.32194
734	6,7-Dihydro-2-methyl-5H-cyclopenta[b]pyrazine	2.73	level2			135.091	143.9	POS	HMDB0037148	23747-46-8		Organoheterocyclic compounds	Diazines	Pyrazines	C8H10N2	1.06141	0.79318	0.875247	0.823716	0.979081	0.848359	0.896833	0.822118	0.880052	0.786411	1.08261	0.948661	1.22197	0.956971	0.278454	0.469572	0.748294	1.06706	0.0936363
735	7-Methyladenine	2.73	level2			150.077	138.1	POS	HMDB0011614	935-69-3	C02241	Organoheterocyclic compounds	Imidazopyrimidines	Purines and purine derivatives	C6H7N5	1.24704	1.93535	1.74823	1.02999	1.12272	1.16718	1.37508	0.359059	0.494222	1.00926	0.499738	0.972493	1.3038	0.773095	1.8212	0.0191193	0.371958	0.562217	-0.8308
736	Acetophenone	2.73	level2			121.065	137.3	POS	HMDB0033910	98-86-2	C07113	Organic oxygen compounds	Organooxygen compounds	Carbonyl compounds	C8H8O	1.04081	0.997878	0.40004	0.750713	0.492081	0.521156	0.700447	0.591353	0.543352	0.864249	0.813064	0.431883	0.368033	0.601989	0.508461	0.49257	0.762151	0.859436	-0.218538
737	Phenol, 3-fluoro-4-(trifluoromethoxy)-	2.73	level2			195.008	136.6	NEG		177596-38-2		Benzenoids	Phenols	4-alkoxyphenols	C7H4F4O2	1.12195	0.392626	0.478666	1.57422	1.12817	0.701666	0.899549	1.31643	1.61958	0.627974	1.43144	1.89922	0.771877	1.27775	1.0442	0.196117	0.563214	1.42044	0.506336
738	Ajaconine	2.73	level2			360.253	135.3	POS		545-61-9		Alkaloids	Pseudoalkaloids	Terpenoid alkaloids	C22H33NO3	0.897712	1.1897	0.814621	0.811431	0.874166	0.769764	0.892899	0.998666	1.06631	1.89428	0.809492	0.742233	1.12026	1.10521	0.930033	0.280428	0.625481	1.23777	0.307748
739	2,3-Diethylpyrazine	2.73	level2			137.107	135.2	POS	HMDB0041253	15707-24-1		Organoheterocyclic compounds	Diazines	Pyrazines	C8H12N2	1.49406	1.09684	0.377047	1.56299	0.878836	1.20745	1.10287	0.391666	1.33234	0.535522	3.13377	1.23423	0.83529	1.2438	0.181647	0.75772	0.90022	1.12779	0.173493
740	2,3-Dinor-	2.73	level2			341.197	134.4	NEG								1.03838	0.47034	0.438613	1.39356	0.932905	0.69503	0.828139	1.4717	1.48626	0.682157	1.45964	1.4198	0.735147	1.20912	1.25192	0.111316	0.496072	1.46004	0.54601
741	Rilmenidine	2.73	level2			181.133	133.7	POS		54187-04-1		Organoheterocyclic compounds	Azolines	Oxazolines	C10H16N2O	1.05682	1.16276	0.939879	1.00583	1.09191	1.03588	1.04884	1.06234	1.2562	1.14039	0.803737	0.916019	1.09542	1.04568	0.0115052	0.966374	0.988878	0.996989	-0.00435085
742	N-(3-Methoxypropyl)-9H-purin-6-amine	2.73	level2			208.119	132.6	POS		21589-43-5		Organoheterocyclic compounds	Imidazopyrimidines	Purines and purine derivatives	C9H13N5O	1.17016	1.08938	0.841292	0.976961	0.968305	0.978635	1.00412	0.936929	1.06847	1.00701	0.971002	0.850433	1.22971	1.01059	0.0722496	0.928431	0.973693	1.00644	0.00926662
743	N-Methyltrimethylacetamide	2.73	level2			116.107	130.5	POS		6830-83-7		Organic acids and derivatives	Carboxylic acids and derivatives	Carboxylic acid derivatives	C6H13NO	2.10857	1.36128	1.36299	1.64343	1.86914	2.34992	1.78256	0.439429	0.634535	0.542206	0.76791	0.439788	0.469686	0.548926	2.41672	0.000365813	0.0993207	0.307943	-1.69926
744	Piperonyl butoxide	2.73	level2			337.202	130.4	NEG	HMDB0256579		C18880	Organoheterocyclic compounds	Benzodioxoles		C19H30O5	2.14324	0.278105	0.41343	1.7018	1.56355	0.829612	1.15496	1.39996	1.59987	0.790412	1.67083	3.06009	1.06463	1.59763	0.863107	0.345059	0.670887	1.38328	0.468098
745	6-Benzylaminouracil	2.73	level2			216.078	129.5	NEG		5759-80-8		Benzenoids	Benzene and substituted derivatives	Benzylamines	C11H11N3O2	1.11672	0.445699	0.465563	1.5456	0.967459	0.676548	0.869599	1.18714	1.21658	0.653476	1.33183	1.44415	0.771497	1.10078	0.926014	0.311089	0.647094	1.26585	0.340101
746	6-Hydroxy-2-methylindole	2.73	level2			146.061	126.2	NEG		54584-22-4		Organoheterocyclic compounds	Indoles and derivatives	Hydroxyindoles	C9H9NO	0.458712	0.0834464	0.133605	1.18662	0.930996	0.664634	0.576336	1.42467	0.490371	0.156135	1.55716	0.448534	0.317738	0.732436	0.473528	0.618076	0.831054	1.27085	0.345792
747	8-Hydroxyquinoline-5-carboxylic acid	2.73	level2			190.05	125.2	POS		5852-78-8		Organoheterocyclic compounds	Quinolines and derivatives	Quinoline carboxylic acids	C10H7NO3	0.917304	1.01326	0.938199	0.809885	1.61183	0.138948	0.904905	0.741952	0.826292	2.5606	0.397945	2.30678	1.98638	1.46999	0.731336	0.210817	0.575191	1.62447	0.699968
749	6-(Acetylamino)hexanoic acid	2.73	level2			172.098	123.2	NEG		21041		Lipids and lipid-like molecules	Fatty Acyls	Fatty acids and conjugates	C8H15NO3	1.0732	0.492438	0.484093	1.13213	0.929001	0.283368	0.732371	1.33068	1.70758	0.595187	1.1638	1.61037	0.913469	1.22018	1.38993	0.0557915	0.445845	1.66607	0.73645
750	Picolinic acid	2.73	level2			122.025	120.7	NEG	HMDB0002243	98-98-6	C10164	Organoheterocyclic compounds	Pyridines and derivatives	Pyridinecarboxylic acids and derivatives	C6H5NO2	0.889095	0.4515	0.671076	1.18305	1.03629	0.551235	0.797041	0.52373	0.631252	0.668582	0.634893	1.58461	1.03576	0.846471	0.0033038	0.811169	0.924089	1.06202	0.0868072
751	15(R)-15-Methylprostaglandin F2.alpha.	2.73	level2			367.249	120.5	NEG		35864-81-4		Lipids and lipid-like molecules	Fatty Acyls	Eicosanoids	C21H36O5	0.630205	0.341191	0.282774	1.1509	0.518293	0.562823	0.58103	1.17368	1.12688	1.01219	1.29405	1.26562	0.421834	1.04904	1.60985	0.0282812	0.398665	1.80549	0.852388
752	2-Aminonaphthalene	2.73	level2			144.081	119.9	POS	HMDB0041802	91-59-8		Benzenoids	Naphthalenes		C10H9N	0.595014	0.8647	0.587937	0.793133	0.317516	0.607977	0.627713	0.868935	0.446118	0.934431	0.960021	0.501256	0.787532	0.749716	0.673594	0.332566	0.662716	1.19436	0.256239
753	4-Ethoxy-4-oxobut-2-enoic acid	2.73	level2			143.035	117.2	NEG								0.87388	0.314418	0.504594	1.28367	0.999952	0.884314	0.810139	0.875033	0.767756	0.474543	1.11432	1.85153	0.778643	0.976971	0.491957	0.504076	0.767891	1.20593	0.270147
754	8-iso-15-keto-PGE2	2.73	level2			349.202	111.4	NEG	HMDB0002341	914804-63-0		Lipids and lipid-like molecules	Fatty Acyls	Eicosanoids	C20H30O5	1.03452	0.216444	0.26624	0.845316	1.04255	0.766578	0.695276	1.25967	0.835249	0.40671	1.52245	1.40577	0.782475	1.03539	0.949262	0.171664	0.542983	1.48917	0.57451
756	Corypalline	2.73	level2			194.117	110.1	POS		450-14-6		Alkaloids	Tyrosine alkaloids	Tetrahydroisoquinoline alkaloids	C11H15NO2	1.37862	1.36912	1.0838	1.17822	1.14917	0.553473	1.11873	1.02194	1.07336	1.21927	0.80015	0.777065	1.13181	1.00393	0.409519	0.441767	0.732796	0.897382	-0.156206
757	1H-1,3-Benzodiazol-7-amine	2.73	level2			134.071	109.2	POS		4331-29-7		Organoheterocyclic compounds	Benzimidazoles		C7H7N3	1.3461	1.26587	1.07509	1.00294	0.477791	1.2214	1.06487	0.969441	1.48062	1.03627	0.879845	1.54901	1.01824	1.15557	0.452485	0.611277	0.827256	1.08518	0.117935
758	2-(Hydroxymethyl)-6-methylpyridin-3-ol	2.73	level2			138.056	106.1	NEG		42097-42-7		Organoheterocyclic compounds	Pyridines and derivatives	Methylpyridines	C7H9NO2	0.818386	0.307118	0.394215	1.19371	0.826297	0.602264	0.690331	1.03781	1.18528	0.727357	1.59472	1.46279	0.669563	1.11292	1.39901	0.0644603	0.457733	1.61215	0.688989
759	Aleuritic acid	2.73	level2			303.217	102.8	NEG				Lipids and lipid-like molecules	Fatty Acyls	Fatty acids and conjugates	C16H32O5	0.907443	0.437344	0.43024	1.24027	0.732972	0.59944	0.724617	1.46487	1.13465	0.448988	1.4316	1.64888	0.720451	1.14157	1.17371	0.0999647	0.487736	1.57542	0.655733
760	1-Copyrinol	2.73	level2			145.041	94.8	NEG		67988-50-5		Organoheterocyclic compounds	Diazanaphthalenes	Naphthyridines	C8H6N2O	1.28304	0.348339	0.38999	0.855514	0.68553	0.566651	0.688177	1.34985	1.45799	0.809694	1.47418	1.37335	0.713087	1.19636	1.58698	0.0285027	0.398665	1.73845	0.797798
761	4-(3-Hydroxyisoxazol-5-yl)piperidine	2.73	level2			169.097	94.1	POS		132033-91-1		Organic nitrogen compounds	Organonitrogen compounds	Amines	C8H12N2O2	1.92263	1.28277	1.07751	1.06461	0.995733	1.59384	1.32285	1.15564	1.02507	1.04511	0.817649	0.908996	1.06005	1.00209	1.47866	0.0867709	0.475782	0.757521	-0.400643
762	4-Ethynylaniline	2.73	level2			118.065	93.5	POS		14235-81-5		Benzenoids	Benzene and substituted derivatives	Aniline and substituted anilines	C8H7N	2.19505	4.20496	0.733575	1.88081	1.94881	0.926585	1.98163	0.431178	1.4505	1.87929	0.440141	0.271595	0.34929	0.803666	1.48139	0.06869	0.459093	0.405557	-1.30202
763	Tetrahydrozoline	2.73	level2			201.138	92.1	POS		84-22-0		Benzenoids	Tetralins		C13H16N2	0.813428	1.31662	1.03055	1.03103	0.961966	0.82507	0.996444	1.2104	1.62794	1.14319	0.842881	0.976692	1.02778	1.13815	1.03863	0.315519	0.650177	1.14221	0.191825
764	Mepirizole	2.73	level2			235.119	90.3	POS		18694-40-1		Organic oxygen compounds	Organooxygen compounds	Ethers	C11H14N4O2	1.06806	1.05306	0.966219	1.04998	1.14241	1.00774	1.04791	0.984739	1.07125	1.20254	0.881627	1.03729	1.12194	1.0499	0.0265725	0.969917	0.989707	1.0019	0.00273466
765	Trihydroxycholestanoic acid	2.73	level2			449.327	89.4	NEG		547-98-8		Lipids and lipid-like molecules	Steroids and steroid derivatives	Bile acids, alcohols and derivatives	C27H46O5	0.573971	0.292503	0.261422	1.21284	0.697757	0.458086	0.582764	1.2483	1.00114	0.677994	1.0176	1.63964	0.414981	0.999942	1.40093	0.0944995	0.482698	1.71586	0.778933
766	7-Methylimidazo[1,2-a]pyrimidin-5(1H)-one	2.73	level2			150.066	88.2	POS		39567-76-5		Organoheterocyclic compounds	Imidazopyrimidines		C7H7N3O	1.11027	1.0232	1.20939	0.89516	0.998227	1.01842	1.04244	0.451965	0.951111	1.11469	0.824247	0.88728	1.10452	0.888969	1.17075	0.187776	0.555431	0.852774	-0.229764
767	3-Benzylpiperidine	2.73	level2			176.143	84.2	POS		13603-25-3		Organoheterocyclic compounds	Piperidines	Benzylpiperidines	C12H17N	1.14526	1.11636	0.991285	1.03143	1.11882	0.955239	1.05973	0.900086	1.16935	1.19823	0.905768	0.886541	1.05921	1.01986	0.528398	0.560132	0.797952	0.96238	-0.0553212
768	6-Hydroxy-6-(3-hydroxy-2,3-dimethylcyclopentyl)-2-methylheptanoic acid	2.73	level2			271.191	84	NEG		1797135-20-6		Lipids and lipid-like molecules	Prenol lipids	Sesquiterpenoids	C15H28O4	0.822411	0.452632	0.532482	2.8978	0.55963	1.18672	1.07528	0.775837	0.875036	0.911467	1.57937	1.39177	0.610265	1.02396	0.335954	0.903005	0.963085	0.952272	-0.0705549
769	5-Nitro-2-propoxyaniline	2.73	level2			197.092	79.5	POS	HMDB0037688	553-79-7		Benzenoids	Benzene and substituted derivatives	Nitrobenzenes	C9H12N2O3	0.919645	1.31709	0.938574	1.16692	1.18273	1.12212	1.10785	0.987678	0.940062	0.798305	0.8991	0.76948	1.07231	0.911155	1.51918	0.0303895	0.402684	0.822455	-0.28199
770	Ethyl 3-(piperidin-4-yl)propanoate	2.73	level2			186.149	72.1	POS		71879-55-5		Lipids and lipid-like molecules	Fatty Acyls	Fatty acid esters	C10H19NO2	2.5326	1.05411	1.76381	1.69396	0.726213	1.37823	1.52482	1.18414	1.48942	1.28876	1.11545	1.27565	1.1418	1.2492	0.591216	0.3388	0.667003	0.819247	-0.28763
771	Phenylpropionylglycine	2.73	level2			208.097	65.5	POS	HMDB0000860	56613-60-6		Organic acids and derivatives	Carboxylic acids and derivatives	Amino acids, peptides, and analogues	C11H13NO3	1.4296	1.38345	1.10112	1.06694	1.07945	1.14583	1.20106	0.883672	0.953218	1.1654	0.868278	0.858823	1.14233	0.97862	1.73407	0.0291129	0.399513	0.814794	-0.295493
772	9-HPODE	2.73	level2			311.223	63	NEG								1.19256	0.846845	0.586751	1.17327	1.33776	0.703982	0.973529	0.709202	0.990306	0.920198	0.934605	0.986042	0.542149	0.847084	0.538349	0.401077	0.707672	0.870117	-0.200719
773	2-Butyl-3-methylpyrazine	2.73	level2			151.123	56.8	POS		15987-00-5		Alkaloids	Peptide alkaloids	Pyrazine alkaloids	C9H14N2	2.47856	1.24423	0.996797	0.947714	1.21309	0.94388	1.30404	0.847836	1.09569	1.33994	1.12852	0.844369	0.726449	0.997134	1.03965	0.262686	0.615581	0.764648	-0.387132
774	1-Octadecanamine	2.73	level2			270.315	56.8	POS								0.773509	0.615251	0.668993	0.733034	0.596732	0.183833	0.595225	0.72328	0.786828	0.643436	0.684288	0.652097	0.578695	0.678104	0.755429	0.399613	0.706908	1.13924	0.188071
775	Prolintane	2.73	level2			218.19	54.9	POS	HMDB0041998	493-92-5		Benzenoids	Benzene and substituted derivatives	Phenethylamines	C15H23N	1.19915	0.944747	1.06575	0.954299	1.00763	1.21593	1.06458	0.75898	1.20905	1.18249	0.983494	1.01283	1.10479	1.04194	0.382857	0.790561	0.914997	0.978728	-0.0310201
776	Cotinine	2.73	level2			177.102	54.4	POS	HMDB0001046	486-56-6		Organoheterocyclic compounds	Pyridines and derivatives	Pyrrolidinylpyridines	C10H12N2O	0.711214	0.786152	0.56996	0.7385	0.37813	0.697111	0.646845	0.848595	0.619889	0.955881	1.36552	0.600827	0.810723	0.866906	1.12602	0.120534	0.500839	1.34021	0.422456
777	N,N-Dibutylaniline	2.73	level2			206.19	53.6	POS		613-29-6		Organic nitrogen compounds	Organonitrogen compounds	Amines	C14H23N	1.09037	1.44591	0.961409	1.1129	0.928887	0.851248	1.06512	0.864685	1.18177	1.03584	0.978709	0.880456	0.975761	0.986204	0.566809	0.440682	0.731569	0.925908	-0.111059
778	N-Methylcalystegine_B2	2.73	level2			190.107	52.3	POS								0.927954	1.00322	1.51855	0.995123	1.18016	0.969928	1.09916	0.71099	1.04015	1.06706	0.479775	1.13425	1.07892	0.918525	0.937584	0.227899	0.588439	0.835663	-0.259007
779	Resibufogenin	2.73	level2			385.237	51.6	POS				Terpenoids	Steroids	Bufadienolides	C24H32O4	0.282804	0.084768	0.470327	0.893114	0.599258	1.06375	0.56567	1.30635	1.28214	0.718821	1.48732	1.23531	1.41514	1.24085	1.65327	0.0047282	0.226813	2.19359	1.13329
780	Auxin_a	2.73	level2			329.232	50.3	POS								1.37194	1.26355	1.06432	0.959057	1.04018	0.89741	1.09941	1.17885	1.08954	1.07587	0.724036	1.09476	1.11343	1.04608	0.408279	0.603986	0.823876	0.951494	-0.0717338
781	1-(5-Chloro-1H-benzimidazol-2-yl)ethanol	2.73	level2			195.033	50.1	NEG		20033-96-9		Organoheterocyclic compounds	Benzimidazoles		C9H9ClN2O	1.11061	0.495046	0.414901	1.66625	1.02663	0.761341	0.912463	1.18251	1.18531	0.799487	1.19018	1.66136	0.689457	1.11805	0.852541	0.402539	0.708557	1.22531	0.293149
782	Piperanine	2.73	level2			305.186	44.6	POS	HMDB0033874	23512-46-1		Organoheterocyclic compounds	Benzodioxoles		C17H21NO3	1.47102	1.53258	0.954802	1.1806	0.619757	0.934035	1.11546	0.921304	1.04655	1.93868	0.971415	1.09583	1.47671	1.24175	0.393335	0.569766	0.803395	1.11321	0.154728
783	(1S,4aR,5S)-5-[(E)-5-Methoxy-3-methyl-5-oxopent-3-enyl]-1,4a-dimethyl-6-methylidene-3,4,5,7,8,8a-hexahydro-2H-naphthalene-1-carboxylic acid	2.73	level2			347.222	43.3	NEG				Lipids and lipid-like molecules	Prenol lipids	Diterpenoids	C21H32O4	0.566244	0.44924	0.326098	0.8959	0.479282	0.797501	0.585711	0.741805	0.933825	0.603715	1.39146	1.46689	0.507326	0.940836	1.32156	0.0881498	0.477933	1.60631	0.683755
785	5-(Ethoxymethyl)-2-methyl-4-pyrimidinamine	2.73	level2			168.113	41.6	POS		73-66-5		Organoheterocyclic compounds	Diazines	Pyrimidines and pyrimidine derivatives	C8H13N3O	1.37059	1.11169	1.09472	1.12486	1.16378	0.930333	1.13266	0.925787	0.986025	0.75495	0.667429	0.943892	1.1932	0.91188	1.56347	0.0424632	0.431261	0.805077	-0.312801
786	6-Chloro-1H-indazole-3-carbonitrile	2.73	level2			176.002	40.7	NEG		885278-30-8		Organoheterocyclic compounds	Benzopyrazoles	Indazoles	C8H4ClN3	1.20158	0.343772	0.498701	1.29468	0.855483	0.721932	0.819358	1.12384	1.28937	0.555953	1.47359	1.98488	0.667808	1.18257	0.950214	0.201053	0.566926	1.44329	0.529364
787	Palmitoyleicosapentaenoyl phosphatidylcholine	2.73	level2			780.553	37.8	POS		99296-77-2		Lipids and lipid-like molecules	Glycerophospholipids	Glycerophosphocholines	C44H78NO8P	0.565876	0.97216	1.15529	0.786573	1.98046	0.3286	0.964826	1.10342	1.11983	0.70793	0.832965	0.605955	1.16683	0.922822	0.300008	0.872396	0.951193	0.956465	-0.0642158
788	1-Hexadecyl-2-(5Z,8Z,11Z,14Z-eicosatetraenoyl)-sn-glycero-3-phosphocholine	2.73	level2			768.59	37	POS		86288-11-1		Lipids and lipid-like molecules	Glycerophospholipids	Glycerophosphocholines	C44H82NO7P	1.16421	0.617616	1.70431	0.712375	1.19485	0.316338	0.951617	0.802343	1.51193	0.50376	0.233445	0.594808	2.2344	0.980114	0.177768	0.939811	0.978936	1.02995	0.0425689
789	1-Palmitoyl-2-docosahexaenoyl-sn-glycero-3-phosphocholine	2.73	level2			806.57	37	POS		59403-54-2		Lipids and lipid-like molecules	Glycerophospholipids	Glycerophosphocholines	C46H80NO8P	0.805125	0.724129	1.43917	0.935502	1.71101	0.28202	0.982825	0.973753	0.877153	0.734883	0.907536	0.676669	1.50515	0.945858	0.1754	0.881967	0.955167	0.962387	-0.0553112
790	1-Stearoyl-2-arachidonyl-sn-glycero-3-phosphocholine	2.73	level2			810.6	36.5	POS		35418-59-8		Lipids and lipid-like molecules	Glycerophospholipids	Glycerophosphocholines	C46H84NO8P	0.916517	0.466603	1.16262	0.592781	2.00772	0.15555	0.883632	0.650686	0.634666	0.813622	0.698979	0.573787	1.69809	0.844971	0.212669	0.90569	0.964123	0.956248	-0.0645437
791	D-erythro-Sphingosine C-20	2.73	level2			328.321	31.4	POS		6918-49-6		Organic nitrogen compounds	Organonitrogen compounds	Amines	C20H41NO2	0.986275	0.893446	0.967644	1.91305	1.29395	0.252207	1.05109	0.609274	0.751327	0.823329	0.723852	1.44073	0.8169	0.860902	0.259673	0.468345	0.747174	0.819053	-0.287972
792	(1,3,5-Trimethyl-1H-pyrazol-4-yl)methanol	2.73	level2			141.102	30.7	POS		18712-39-5		Organoheterocyclic compounds	Azoles	Pyrazoles	C7H12N2O	1.29109	1.34273	0.973502	1.09425	0.404557	1.05838	1.02742	0.999911	0.851813	2.07877	0.380561	1.06572	1.84991	1.20445	0.190561	0.561774	0.798695	1.17231	0.229348
793	N-Methyl-L-proline	2.73	level2			130.086	30.5	POS		475-11-6		Alkaloids	Ornithine alkaloids	Pyrrolidine alkaloids	C6H11NO2	0.804279	0.718317	0.905329	0.701282	0.998919	0.811961	0.823348	0.683277	0.7955	0.740144	0.886787	1.26392	1.00714	0.896128	0.3305	0.477218	0.753774	1.0884	0.122203
794	Heptanoic_acid	2.73	level2			129.092	29	NEG								0.877389	0.561194	0.535341	1.80859	0.665602	0.337843	0.797659	1.34449	2.3215	1.04044	0.828951	2.20727	0.457242	1.36665	1.26086	0.160354	0.535954	1.71332	0.776798
795	2,2-Dimethylsuccinic acid	2.73	level2			145.05	28.7	NEG	HMDB0002074	597-43-3		Lipids and lipid-like molecules	Fatty Acyls	Fatty acids and conjugates	C6H10O4	0.573764	1.38727	0.489091	0.392965	0.24887	0.226977	0.553156	0.138871	0.958836	1.20323	0.850844	0.976217	0.18567	0.718944	0.264633	0.527192	0.78063	1.29971	0.378194
796	Ethyl gallate	2.73	level2			197.045	26.1	NEG		831-61-8		Shikimates and Phenylpropanoids	Phenolic acids	Simple phenolic acids	C9H10O5	1.08376	0.399371	0.79405	1.05257	0.942864	0.966783	0.873234	0.822063	1.94256	0.733003	1.44678	2.42575	0.661339	1.33858	0.961755	0.188219	0.555799	1.5329	0.616266
798	3-Aminobutanoic acid	2.73	level2			104.07	23	POS	HMDB0031654	541-48-0		Organic acids and derivatives	Carboxylic acids and derivatives	Amino acids, peptides, and analogues	C4H9NO2	0.938468	0.946399	1.74651	1.20982	1.16454	0.42946	1.07253	0.595552	0.826176	0.619934	0.587951	0.617226	0.573351	0.636698	1.41703	0.0558139	0.445845	0.59364	-0.75234
799	4-Hydroxy-2',4',6'-trimethoxychalcone	2.73	level2			313.108	22.2	NEG		61777-22-8		Phenylpropanoids and polyketides	Linear 1,3-diarylpropanoids	Cinnamylphenols	C18H18O5	0.803149	0.0550457	0.424043	1.01696	0.836221	0.486771	0.603698	0.980206	0.724142	0.32228	1.24971	0.903528	0.691364	0.811871	0.79973	0.302886	0.641738	1.34483	0.427423
800	2-Phenyl-5-pyrimidinecarboxylic acid	2.73	level2			201.066	21.8	POS		122773-97-1		Organoheterocyclic compounds	Diazines	Pyrimidines and pyrimidine derivatives	C11H8N2O2	1.14504	2.06399	1.21159	0.8158	0.862372	0.853927	1.15879	0.828464	0.83302	1.00826	0.627638	0.805288	0.952412	0.842513	1.2275	0.168013	0.540997	0.727065	-0.459844
801	3-ketosphinganine	2.73	level2			300.289	18.2	POS								0.989064	0.727541	0.935773	0.733858	1.26787	0.456829	0.851822	0.863359	1.04238	0.644707	0.921295	0.789097	0.667413	0.821376	0.0129429	0.818483	0.927927	0.964258	-0.052509
802	Pyroquilon	2.73	level2			174.091	17.6	POS	HMDB0037113	57369-32-1		Organoheterocyclic compounds	Quinolines and derivatives	Quinolones and derivatives	C11H11NO	0.830825	1.17703	0.791403	1.04027	0.657405	1.88573	1.06378	0.533634	0.585671	1.72921	0.79883	0.637715	0.8434	0.854743	0.839571	0.434012	0.72863	0.803499	-0.315632
803	(2E)-3-Phenyl-1-(piperidin-1-yl)prop-2-en-1-one	2.73	level2			216.138	16.6	POS		27845-72-3		Alkaloids	Lysine alkaloids	Piperidine alkaloids	C14H17NO	0.441872	0.659077	0.43962	0.528619	0.504214	2.39501	0.828069	0.504407	0.589324	1.63512	0.538812	0.774619	0.530356	0.762106	0.148627	0.859216	0.945915	0.920341	-0.11976
804	(3beta,23E)-3-Hydroxy-27-norcycloart-23-en-25-one	2.73	level2			427.357	16.3	POS	HMDB0037382	132943-49-8					C29H46O2	0.843289	1.00513	0.770474	1.07374	0.964688	1.11382	0.961858	0.9321	1.03223	1.15947	0.91951	1.28283	1.01268	1.05647	0.931366	0.258119	0.61192	1.09836	0.135356
805	Nordeprenyl	2.73	level2			174.128	7.1	POS								0.874709	0.679254	1.23798	0.927099	1.75113	1.84871	1.21981	0.761212	0.602821	1.57925	0.892287	1.07324	1.09791	1.00112	0.710324	0.386767	0.697376	0.820716	-0.285045
806	Triphenylphosphine oxide	2.73	level2			279.093	7	POS		791-28-6		Benzenoids	Benzene and substituted derivatives	Phenylphosphines and derivatives	C18H15OP	0.651718	0.816035	0.902649	0.724047	1.15559	1.25001	0.916674	1.05361	1.13496	1.40913	1.15003	0.552122	0.894909	1.03246	0.63695	0.466596	0.746129	1.12631	0.171606
807	Pyrrole-2-carboxaldehyde	2.73	level2			94.0298	195.5	NEG	HMDB0036057	1003-29-8		Alkaloids	Proline alkaloids	Pyridine alkaloids	C5H5NO	1.00595	0.470943	0.467138	1.11554	0.873171	0.543418	0.746028	0.947755	1.26291	0.560993	1.00793	1.37947	0.545551	0.950768	0.849407	0.291798	0.633775	1.27444	0.349863
809	PC(22:2)	2.73	level2			572.371	117.2	POS				Lipids and lipid-like molecules	Glycerophospholipids	Glycerophosphocholines	C30H56NO8P	1.63451	0.690024	0.699743	0.579188	2.15244	0.65546	1.06856	0.989873	0.936903	0.539541	0.458886	0.518766	1.52667	0.82844	0.612909	0.467038	0.746365	0.775286	-0.3672
810	LPE(P-16:0)	2.73	level2			438.298	116.8	POS	HMDB0011152			Lipids and lipid-like molecules	Glycerophospholipids	Glycerophosphoethanolamines	C21H44NO6P	2.47183	0.391697	0.828229	0.27758	2.97977	0.271655	1.20346	0.21308	0.36083	0.40308	0.239812	0.309724	1.38091	0.484572	1.12928	0.217725	0.58206	0.402649	-1.3124
812	1-Aminocyclopentanecarboxylic acid	2.72	level2			130.086	301.3	POS		52-52-8		Amino acids and Peptides	Small peptides	Aminoacids	C6H11NO2	1.3105	1.12749	0.855055	0.982101	0.992954	1.14193	1.06834	0.656864	1.01235	1.69152	0.632585	0.843447	1.28152	1.01971	0.552836	0.791144	0.91531	0.954484	-0.0672064
813	b-Ala-Lys	2.72	level2			216.135	257.2	NEG								0.784001	0.296017	0.2521	1.41949	0.853035	0.937969	0.757101	0.977339	1.0124	0.832634	1.19758	1.71108	1.07247	1.13392	1.24358	0.113952	0.497426	1.49771	0.582756
814	(R)-3-Amino-4-methylpentanoic acid	2.72	level2			130.087	253.8	NEG		75992-50-6		Amino acids and Peptides	Small peptides	Aminoacids	C6H13NO2	0.787195	0.324202	0.530856	2.42667	0.407516	0.707338	0.863963	0.967242	1.2719	0.52937	1.29528	1.92397	0.664386	1.10869	0.90406	0.53545	0.785776	1.28326	0.359814
815	Pro-Pro	2.72	level2			213.123	241	POS		20488-28-2		Amino acids and Peptides	Small peptides	Dipeptides	C10H16N2O3	0.974199	1.13551	0.970501	1.00059	1.20744	0.867034	1.02588	0.819297	0.946589	1.6311	0.92245	0.820354	1.256	1.06596	0.0192162	0.780489	0.910553	1.03907	0.0552994
816	Lys-Val	2.72	level2			244.167	234.7	NEG		20556-11-0		Amino acids and Peptides	Small peptides	Dipeptides	C11H23N3O3	1.00626	0.297515	0.450936	1.36404	1.2268	0.793291	0.856475	0.791772	1.0327	0.833833	1.27116	1.24283	1.11716	1.04824	0.846643	0.340711	0.668264	1.22391	0.291492
817	6-Amino-1-(2-methoxyethyl)-2,4(1H,3H)-pyrimidinedione	2.72	level2			186.087	231.5	POS		56075-76-4		Organoheterocyclic compounds	Diazines	Pyrimidines and pyrimidine derivatives	C7H11N3O3	1.14851	1.2806	1.2395	1.1685	1.20446	1.54112	1.26378	0.914838	1.10747	0.963493	0.877479	0.979051	1.25689	1.01654	1.81202	0.0133179	0.331785	0.804361	-0.314085
818	N-[4-(Pyridin-2-yl)-1,3-thiazol-2-yl]cyclopentanecarboxamide	2.72	level2			272.087	229.5	NEG		687996-92-5		Organic nitrogen compounds	Organonitrogen compounds	N-arylamides	C14H15N3OS	1.23798	0.302309	0.477394	1.31089	1.5678	0.51314	0.901586	0.99078	1.41819	0.532027	0.944776	2.04189	1.02241	1.15834	0.754245	0.416012	0.718057	1.28479	0.361528
819	2-(2,6-Dimethylmorpholin-4-yl)ethanol	2.72	level2			160.133	227.9	POS		73813-49-7		Organoheterocyclic compounds	Oxazinanes	Morpholines	C8H17NO2	0.795738	1.09535	1.51322	0.914514	1.48778	0.997736	1.13406	0.264856	1.00674	0.930049	0.111963	0.996136	2.1978	0.917924	0.951807	0.521792	0.777475	0.809415	-0.305048
820	1,3-Dimethyl-6-(propylamino)-2,4(1H,3H)-pyrimidinedione	2.72	level2			198.123	224.3	POS		5770-45-6		Organoheterocyclic compounds	Diazines	Pyrimidines and pyrimidine derivatives	C9H15N3O2	1.2104	1.50823	1.10442	0.720415	1.09053	1.1184	1.1254	1.58076	1.53	1.17822	0.840819	1.23314	1.24453	1.26791	0.781089	0.365578	0.684358	1.12663	0.172017
821	Artoflavanone	2.72	level2			429.191	223.8	POS	HMDB0030850	55303-95-2		Phenylpropanoids and polyketides	Flavonoids	Flavans	C24H28O7	1.17273	0.494797	1.06779	0.995363	0.844126	1.12854	0.950558	0.533889	0.779128	1.13983	0.725676	0.87987	0.768583	0.804496	0.801401	0.291165	0.633273	0.846341	-0.240689
822	N-Methyl-DL-alanine	2.72	level2			104.07	220.4	POS		600-21-5		Organic acids and derivatives	Carboxylic acids and derivatives	Amino acids, peptides, and analogues	C4H9NO2	1.06199	1.45102	1.09896	1.34137	1.06618	1.0588	1.17972	0.973805	1.09828	1.29901	0.862054	0.770881	1.36957	1.06227	0.78892	0.350904	0.674482	0.900442	-0.151295
824	Ecgonine-methyl-ester (EME)	2.72	level2			200.128	206.6	POS								1.72567	2.48943	0.578479	1.37731	1.15728	1.71364	1.50697	0.764243	1.01808	0.179632	0.854847	0.564733	0.553482	0.655837	1.63298	0.0143559	0.342737	0.435203	-1.20024
825	1-Propanone, 1-[4-(5'-chloro-3,5-dimethyl[2,4'-bipyridin]-2'-yl)-1-piperazinyl]-3-(methylsulfonyl)-	2.72	level2			437.141	203.9	POS		1373615-35-0		Organoheterocyclic compounds	Diazinanes	Piperazines	C20H25ClN4O3S	1.09407	0.95179	0.886439	0.882344	1.24201	0.7741	0.971791	0.667411	0.912883	0.917716	0.662818	1.14847	0.731256	0.840093	1.04573	0.232597	0.592358	0.864479	-0.210097
826	.alpha.-Methyl-L-tyrosine	2.72	level2			194.082	198.2	NEG		672-87-7		Phenylpropanoids and polyketides	Phenylpropanoic acids		C10H13NO3	1.48348	0.529154	0.437587	1.29611	1.13754	0.705554	0.931571	0.86394	1.2137	0.705121	1.2973	1.29861	0.754484	1.02219	0.47532	0.675235	0.861229	1.09728	0.133929
827	(.+/-.)-Dropropizine	2.72	level2			237.16	197.7	POS		17692-31-8		Organoheterocyclic compounds	Diazinanes	Piperazines	C13H20N2O2	1.17192	1.14662	1.50115	0.991903	1.22307	1.03665	1.17855	0.878174	1.81786	1.10895	0.936537	0.929023	1.19145	1.14366	0.273072	0.833005	0.934806	0.970397	-0.0433528
828	20-carboxy-LTB4	2.72	level2			365.196	197.5	NEG								1.06306	0.48044	0.469452	1.28896	1.14762	0.672773	0.853716	1.14678	1.45943	0.8182	1.2772	1.59198	0.808168	1.18363	1.22735	0.125304	0.505945	1.38644	0.471385
829	3-Cyano-N-(2,5-diphenylpyrazol-3-yl)benzamide	2.72	level2			365.139	196.4	POS		781652-57-1		Organoheterocyclic compounds	Azoles	Pyrazoles	C23H16N4O	1.24683	1.86064	0.865694	1.86429	1.03641	0.974684	1.30809	0.880717	0.917517	0.9018	0.734515	0.786404	0.947844	0.861466	1.59545	0.057918	0.448277	0.658568	-0.602597
830	Norcodeine	2.72	level2			286.143	181.1	POS	HMDB0060657			Alkaloids and derivatives	Morphinans		C17H19NO3	1.45678	1.12704	1.04617	1.19368	0.912603	1.0736	1.13498	1.30275	1.38685	1.2905	0.893993	0.816844	1.14566	1.13943	0.0619122	0.971487	0.990347	1.00392	0.00565108
831	N-Methylglycine N,N-dimethylamide	2.72	level2			117.102	174	POS		1857-20-1		Organic acids and derivatives	Carboxylic acids and derivatives	Amino acids, peptides, and analogues	C5H12N2O	0.816948	1.31678	1.26233	1.51162	1.2611	0.972582	1.19023	1.16594	1.952	1.17454	0.915117	0.992937	0.921024	1.18693	0.172385	0.986493	0.995999	0.997227	-0.0040055
832	4-Deoxypyridoxine	2.72	level2			154.086	172.7	POS		61-67-6		Alkaloids	Nicotinic acid alkaloids	Pyridine alkaloids	C8H11NO2	1.06471	2.23585	1.52823	1.9198	1.80776	0.930717	1.58118	1.3646	0.930442	1.11646	0.677696	0.733898	1.71718	1.09005	1.21995	0.091657	0.481094	0.689388	-0.536612
833	5-Hydroxydopamine	2.72	level2			168.066	170.2	NEG	HMDB0004817	9956		Benzenoids	Phenols	Benzenediols	C8H11NO3	1.13689	0.432784	0.417182	1.52505	1.01475	1.24033	0.961163	1.30126	1.46427	2.10785	1.30489	1.94389	0.81384	1.48933	1.34061	0.0750265	0.466956	1.54951	0.631814
834	Laccarin	2.72	level2			195.113	162.6	POS	HMDB0041440	175669-28-0		Organoheterocyclic compounds	Pyrrolopyridines		C10H14N2O2	0.827086	1.9571	1.39186	1.10281	1.74516	1.08545	1.35158	1.01686	1.00066	1.18425	0.911329	0.824202	1.94267	1.14666	0.708828	0.417778	0.718943	0.848387	-0.237206
835	Ser-Leu	2.72	level2			217.119	158.3	NEG		6665-16-3		Organic acids and derivatives	Carboxylic acids and derivatives	Amino acids, peptides, and analogues	C9H18N2O4	0.30256	0.219044	0.293054	0.676705	0.958267	0.704939	0.525762	1.47073	1.52226	0.878964	1.66007	1.64597	0.930817	1.35147	2.02751	0.00137473	0.135929	2.5705	1.36205
837	Iromycin A	2.72	level2			304.227	148.3	POS		213137-53-2		Polyketides			C19H29NO2	1.19203	1.14268	0.973292	1.11737	1.02612	0.865671	1.05286	0.923215	1.26167	2.12213	0.882167	1.05468	1.28187	1.25429	0.727809	0.33846	0.666854	1.19132	0.252558
838	Swainsonine	2.72	level2			174.112	147.1	POS		72741-87-8		Alkaloids	Lysine alkaloids	Indolizidine alkaloids	C8H15NO3	0.917714	1.29904	0.997042	1.19813	1.01745	0.946853	1.0627	1.13028	1.25533	1.17872	0.651827	1.00545	1.22765	1.07488	0.128654	0.914733	0.96862	1.01145	0.016429
839	8-Azaspiro[4.5]decane-7,9-dione	2.72	level2			168.102	145.9	POS		1075-89-4		Organoheterocyclic compounds	Azaspirodecane derivatives		C9H13NO2	1.74291	1.70232	0.895875	1.43766	1.17628	0.583392	1.2564	1.07954	1.52817	1.21136	0.567132	0.503351	0.616769	0.917721	0.838655	0.211157	0.575418	0.730434	-0.453174
840	o-Toluidine	2.72	level2			108.081	145.3	POS	HMDB0041965	95-53-4		Benzenoids	Benzene and substituted derivatives	Toluenes	C7H9N	1.64294	1.81676	0.972899	0.972516	1.0467	1.11656	1.26139	1.24707	1.24968	1.19237	1.07704	0.640462	1.26381	1.11174	0.60412	0.426535	0.724528	0.881358	-0.182199
841	1-Butylimidazole	2.72	level2			125.107	142.3	POS		4316-42-1		Organoheterocyclic compounds	Azoles	Imidazoles	C7H12N2	1.33892	1.39578	1.01806	1.14915	1.17644	0.946391	1.17079	1.20513	1.26105	1.1275	0.846941	0.853994	1.07105	1.06094	0.720817	0.303059	0.641871	0.906177	-0.142136
842	2-Amino-5-methylhexanoic acid	2.72	level2			146.117	140.5	POS		3558-32-5		Organic acids and derivatives	Carboxylic acids and derivatives	Amino acids, peptides, and analogues	C7H15NO2	0.984937	1.14264	0.715482	1.23439	0.73179	1.61768	1.07115	1.00243	0.944408	0.868721	0.936737	1.87835	1.41096	1.1736	0.31422	0.641167	0.844747	1.09564	0.131779
843	Santinamide cation	2.72	level2			193.133	140.2	POS		35508-97-5		Organic acids and derivatives	Carboxylic acids and derivatives	Amino acids, peptides, and analogues	C11H17N2O	1.10437	0.953987	0.821558	0.988386	1.15262	0.986166	1.00118	0.864808	1.0782	1.21701	0.798254	0.903955	1.24972	1.01866	0.00895459	0.852046	0.942996	1.01746	0.0249672
844	1-Acetyl-4-piperidinecarboxylic acid	2.72	level2			170.082	136.9	NEG		25503-90-6		Organoheterocyclic compounds	Piperidines	Piperidinecarboxylic acids and derivatives	C8H13NO3	1.08415	0.323311	0.380107	1.31067	1.09087	0.461372	0.775081	1.3994	0.887824	0.720721	1.36649	1.46509	0.7703	1.10164	1.1302	0.17905	0.548476	1.42132	0.507231
845	N-Benzylacetamidine	2.72	level2			149.107	134.5	POS		186545-76-6		Benzenoids	Benzene and substituted derivatives		C9H12N2	0.825071	0.850249	1.10601	0.648999	0.783128	0.55887	0.795388	0.763799	0.881036	1.10204	0.814464	0.560339	1.30572	0.904566	0.522256	0.428357	0.724961	1.13726	0.185568
846	1,5-Naphthalenediamine	2.72	level2			159.091	130.3	POS								0.738659	0.966362	1.05055	0.775224	1.07642	1.05083	0.943008	1.03339	0.928635	0.920935	1.02002	0.854294	0.604899	0.893695	0.238523	0.588751	0.815065	0.947706	-0.077488
847	4-[(4-Methylpiperazin-1-yl)methyl]benzoic acid	2.72	level2			235.144	129.2	POS		106261-48-7		Benzenoids	Benzene and substituted derivatives	Benzoic acids and derivatives	C13H18N2O2	1.23914	1.01734	1.00246	0.963189	1.05225	1.19873	1.07885	0.790457	0.843161	1.0174	0.893277	0.755702	1.11016	0.901693	1.72712	0.0346884	0.411037	0.83579	-0.258787
848	Corchorifatty_acid_A	2.72	level2			309.206	128.8	POS								1.15597	1.22965	0.89174	1.12922	0.976373	1.06878	1.07529	1.05206	1.45397	1.20298	0.974113	0.901919	1.13943	1.12075	0.425967	0.641522	0.844887	1.04228	0.0597365
849	(2.beta.,3.alpha.,5.alpha.,16.beta.,17.beta.)-2-(4-Morpholinyl)-16-(1-pyrrolidinyl)androstane-3,17-diol	2.72	level2			447.357	127.3	POS		119302-20-4		Lipids and lipid-like molecules	Steroids and steroid derivatives	Androstane steroids	C27H46N2O3	0.910055	1.23109	0.734639	1.11893	0.757095	0.135173	0.814497	0.491096	0.458275	1.0461	0.296636	1.36126	0.876056	0.754904	0.102037	0.800463	0.919973	0.926835	-0.109615
850	2,2-Bis(hydroxymethyl)-3-quinuclidinone	2.72	level2			186.112	127.1	POS		5608-24-2		Organoheterocyclic compounds	Quinuclidines	Quinuclidones	C9H15NO3	1.51595	1.16806	0.813935	1.34707	0.914347	0.959094	1.11974	0.620311	0.872328	1.06649	0.838258	0.81332	1.18861	0.899886	1.3077	0.142996	0.521639	0.803655	-0.315352
851	Thr-Val-Leu	2.72	level2			332.217	124.6	POS		66317-22-4		Organic acids and derivatives	Carboxylic acids and derivatives	Amino acids, peptides, and analogues	C15H29N3O5	0.585531	0.628198	0.587454	0.627661	0.920676	1.07742	0.737823	1.38331	1.6951	1.52257	1.39275	1.09962	1.13094	1.37071	2.23032	0.000529028	0.104679	1.85778	0.893581
852	3-Aminobenzoic acid	2.72	level2			138.055	123	POS		36288		Benzenoids	Benzene and substituted derivatives	Benzoic acids and derivatives	C7H7NO2	0.911975	0.631464	18.2804	9.41532	0.590934	0.824447	5.10909	1.12545	0.539654	0.900656	1.81371	0.553046	19.1666	4.01652	0.315654	0.802885	0.921372	0.786152	-0.34712
853	Arg-Pro-Pro	2.72	level2			369.225	115.9	POS		23815-91-0		Organic acids and derivatives	Carboxylic acids and derivatives	Amino acids, peptides, and analogues	C16H28N6O4	1.34839	1.18509	1.17616	0.970378	1.18733	1.36195	1.20488	1.24506	1.34214	0.957086	0.529866	0.744095	1.50186	1.05335	0.777855	0.375877	0.69075	0.874235	-0.193906
854	19(R)-hydroxy-PGE2	2.72	level2			391.21	114.2	POS								0.816751	1.76306	0.746927	1.06934	1.87787	1.04884	1.22047	0.990565	0.408885	1.21823	0.774407	0.734314	1.35304	0.913241	1.00062	0.233901	0.593345	0.748273	-0.418364
855	Isocytosine	2.72	level2			112.05	113.4	POS		108-53-2		Organoheterocyclic compounds	Diazines	Pyrimidines and pyrimidine derivatives	C4H5N3O	0.705318	0.719692	1.3503	0.728995	1.01249	1.28307	0.966645	0.758909	0.610808	0.724398	0.745533	0.672483	0.802913	0.719174	1.36077	0.0961965	0.484964	0.74399	-0.426644
856	(2R)-2,4-Dihydroxy-3,3-dimethylbutanoic acid	2.72	level2			147.066	113.4	NEG		1112-33-0		Lipids and lipid-like molecules	Fatty Acyls	Fatty acids and conjugates	C6H12O4	0.777763	0.497789	0.209746	1.66896	1.02732	0.441397	0.770497	1.33721	1.14707	0.276526	1.09287	1.41194	0.565328	0.971823	0.636268	0.492125	0.762151	1.26129	0.334903
857	10-Hydroxy-2,4b,8-trimethyl-2-(2-((3,4,5-trihydroxy-6-(hydroxymethyl)tetrahydro-2H-pyran-2-yl)oxy)ethyl)dodecahydro-4a,10a-epoxyphenanthrene-8-carboxylic acid	2.72	level2			513.27	109.6	NEG				Lipids and lipid-like molecules	Fatty Acyls	Fatty acyl glycosides	C26H42O10	0.805302	0.3967	0.696552	0.902095	0.671854	0.763157	0.705943	0.954983	1.12082	0.48241	1.7326	1.57597	0.522228	1.06484	0.972698	0.159476	0.534667	1.50839	0.593006
858	3-[(5,6-Diphenylfuro[2,3-d]pyrimidin-4-yl)amino]-1-propanol	2.72	level2			346.154	106.6	POS		381201-65-6		Organoheterocyclic compounds	Furans	Diphenylfurans	C21H19N3O2	1.18381	1.197	1.08553	1.19194	1.02852	1.08827	1.12918	1.25696	1.14074	1.24625	0.951222	0.784854	1.0729	1.07549	0.44919	0.516796	0.774476	0.952451	-0.0702835
860	1H-Pyrazolo[3,4-d]pyrimidine-3,4-diamine, N3-(4-fluorophenyl)-	2.72	level2			245.095	103.2	POS		522629-08-9		Organoheterocyclic compounds	Pyrazolopyrimidines	Pyrazolo[3,4-d]pyrimidines	C11H9FN6	1.38254	1.21322	1.10284	1.20014	1.14159	1.10944	1.19163	1.05927	1.00936	1.31743	0.964397	0.952898	1.05716	1.06009	1.39958	0.0864282	0.475525	0.889613	-0.16875
861	6,15-Diketo-13,14-dihydroprostaglandin F1.alpha.	2.72	level2			369.228	102.1	NEG		63983-53-9		Lipids and lipid-like molecules	Fatty Acyls	Eicosanoids	C20H34O6	0.70808	0.514823	0.406331	1.74378	0.562103	0.477733	0.735476	2.359	1.31268	0.427772	1.1858	2.08958	0.566502	1.32356	1.2172	0.152445	0.528634	1.79959	0.847669
862	Linoleyl-carnitine	2.72	level2			424.341	98.7	POS								0.880127	0.948717	0.896958	0.960656	2.98333	0.819806	1.24827	1.10637	1.45406	0.911816	0.856556	1.32222	1.09	1.1235	0.084058	0.741403	0.893207	0.90005	-0.151922
863	(1R,5S)-9-Methyl-9-azabicyclo[3.3.1]nonan-3-amine	2.72	level2			155.154	97	POS		141650-55-7		Organoheterocyclic compounds	Piperidines	Aminopiperidines	C9H18N2	1.16928	1.34815	1.17243	1.13493	1.1288	0.949591	1.15053	1.00229	1.19121	1.07164	0.85681	0.952631	1.12619	1.03346	1.09885	0.134024	0.512662	0.898249	-0.154812
864	Benzyltrimethylammonium cation	2.72	level2			150.127	94.6	POS		14800-24-9		Benzenoids	Benzene and substituted derivatives	Phenylmethylamines	C10H16N	1.24654	1.42549	0.467372	1.10036	1.10562	0.85993	1.03422	0.942388	1.0189	1.22553	0.883578	0.590004	1.11262	0.962171	0.180627	0.668377	0.858488	0.930335	-0.104178
865	2,4,6-Trimethylpyridine	2.72	level2			122.096	93.5	POS								2.19541	3.74776	0.518973	1.71483	1.81485	0.862735	1.80909	0.519679	1.32047	1.82398	0.221821	0.49477	0.174983	0.759283	1.31767	0.0795657	0.470751	0.419704	-1.25256
866	Methyl 6-hydroxy-1H-indole-3-carboxylate	2.72	level2			190.051	89.5	NEG		112332-97-5		Organoheterocyclic compounds	Indoles and derivatives	Indolecarboxylic acids and derivatives	C10H9NO3	1.03746	0.511424	0.488929	1.46787	1.01121	0.623705	0.856767	1.02219	1.1157	0.619982	1.79015	1.33624	0.716841	1.10018	0.819587	0.324372	0.65632	1.28411	0.360768
867	Norphenylephrine	2.72	level2			154.086	89.3	POS		536-21-0		Benzenoids	Phenols	1-hydroxy-4-unsubstituted benzenoids	C8H11NO2	1.1694	1.15486	0.923692	0.842439	1.14916	1.40452	1.10735	0.687063	0.804101	0.947609	0.83531	0.84549	1.02115	0.856786	1.78004	0.0241716	0.392622	0.77373	-0.370099
868	3-hydroxy-C4-homoserine lactone	2.72	level2			186.077	88.3	NEG								0.836638	0.214727	0.338736	0.724951	1.52717	0.335336	0.662926	1.0057	1.48397	0.575273	0.584641	0.546536	0.462779	0.776484	0.744919	0.667558	0.858224	1.1713	0.228108
869	N-Desmethyltapentadol	2.72	level2			208.169	88.1	POS		1246819-18-0		Benzenoids	Benzene and substituted derivatives	Phenylpropanes	C13H21NO	0.714048	1.85207	1.03706	1.38176	1.18437	0.302826	1.07869	2.15174	1.98925	1.47301	0.693274	0.720512	1.11688	1.35744	0.830606	0.426045	0.724362	1.25842	0.331615
870	2-Methyl-.alpha.-pyrrolidinobutiophenone	2.72	level2			232.169	86.9	POS		1649950-90-2		Organic oxygen compounds	Organooxygen compounds	Carbonyl compounds	C15H21NO	0.972088	1.17641	0.933005	1.03903	0.933653	0.936137	0.998387	1.19102	1.47813	1.22921	1.00625	0.81127	1.13774	1.14227	1.15592	0.178893	0.548476	1.14412	0.194232
871	4-(2-Aminopropyl)-N,N-dimethylaniline	2.72	level2			179.154	83.8	POS		57580-63-9		Benzenoids	Benzene and substituted derivatives	Phenethylamines	C11H18N2	0.778691	1.02448	0.668309	1.0348	1.19938	1.46921	1.02915	1.40672	1.28865	1.6631	1.28995	1.03315	1.48999	1.36193	1.53625	0.0463809	0.433894	1.32336	0.404203
872	N-Ethylglycine	2.72	level2			104.07	81.2	POS	HMDB0041945	627-01-0		Organic acids and derivatives	Carboxylic acids and derivatives	Amino acids, peptides, and analogues	C4H9NO2	0.824485	0.812537	0.751555	0.792384	0.75418	0.842631	0.796295	0.797609	0.748853	0.626579	0.675474	0.942991	0.892549	0.780676	0.443255	0.775288	0.908408	0.980385	-0.0285797
873	5,5-Dimethylimidazolidine-2,4-dione	2.72	level2			129.066	77.7	POS		77-71-4		Organoheterocyclic compounds	Azolidines	Imidazolidines	C5H8N2O2	0.875832	1.0441	1.39602	1.05632	0.953292	1.23318	1.09312	0.78494	0.753618	0.86864	0.561005	1.09575	0.849196	0.818858	1.58066	0.0264961	0.39644	0.7491	-0.41677
875	4-Formylaminoantipyrine	2.72	level2			232.108	74.1	POS								1.09341	1.05214	0.830637	0.934578	0.916145	1.02957	0.97608	0.803659	0.981127	0.99745	0.844184	0.876082	0.668932	0.861906	1.1717	0.104419	0.490562	0.883028	-0.179469
876	1,1-Dioxo-1,2-thiazolidine-3-carboxylic acid	2.72	level2			164.002	74	NEG		1146957-01-8		Organic acids and derivatives	Carboxylic acids and derivatives	Amino acids, peptides, and analogues	C4H7NO4S	1.20754	0.491256	0.462755	1.62077	0.972137	0.64855	0.900503	1.13857	1.28595	0.731163	1.26602	1.63954	0.67672	1.12299	0.858023	0.373007	0.689441	1.24707	0.318546
877	3-Aminoquinoline	2.72	level2			145.076	70.7	POS		580-17-6		Organoheterocyclic compounds	Quinolines and derivatives	Aminoquinolines and derivatives	C9H8N2	0.979436	1.12807	1.11315	0.888374	0.88361	1.05429	1.00782	0.609935	1.2192	1.19372	0.819357	1.1329	0.985913	0.993504	0.303622	0.896603	0.960916	0.985792	-0.0206445
878	5-(2-Furyl)-4H-1,2,4-triazol-3-amine	2.72	level2			151.061	68.1	POS		3663-61-4		Organoheterocyclic compounds	Azoles	Triazoles	C6H6N4O	0.882332	2.60138	0.866565	1.08378	0.627641	0.731481	1.1322	0.747007	0.708333	2.2104	0.710346	0.816401	0.992854	1.03089	0.195004	0.797528	0.918277	0.910521	-0.135235
879	N-Methyl-N-(methylsulfonyl)glycine	2.72	level2			166.018	65.2	NEG		115665-52-6		Organic acids and derivatives	Carboxylic acids and derivatives	Amino acids, peptides, and analogues	C4H9NO4S	1.16266	0.426664	0.919471	1.83135	0.800901	0.535744	0.946132	0.718677	1.43962	1.20597	1.32877	1.73062	1.38154	1.30086	1.07978	0.183606	0.553013	1.37493	0.459357
881	6-APA	2.72	level2			215.049	57	NEG								0.92483	0.402287	0.429439	1.3973	0.948153	0.708457	0.801744	1.38951	1.46944	0.743182	1.28378	1.59404	0.713033	1.19883	1.32673	0.0974077	0.487214	1.49528	0.580415
882	9Z,11E,13E-Octadecatrienoic acid	2.72	level2			279.232	52.9	POS		506-23-0		Fatty acids	Fatty Acids and Conjugates	Unsaturated fatty acids	C18H30O2	0.804026	1.19391	0.781807	0.926107	0.678803	1.01227	0.899487	1.06756	1.00212	0.968225	0.796426	0.926134	1.1488	0.984877	0.85127	0.367003	0.685329	1.09493	0.130841
883	(2E)-2-(Propan-2-yl)but-2-enedioic acid	2.72	level2			157.05	48.1	NEG		7596-39-6		Lipids and lipid-like molecules	Fatty Acyls	Fatty acids and conjugates	C7H10O4	1.29859	0.506754	0.351629	1.54241	0.695527	0.326395	0.786884	0.403658	1.11244	0.287456	1.38166	1.7149	0.532716	0.905471	0.140104	0.716314	0.881251	1.1507	0.202518
884	Nitrofurazone	2.72	level2			197.031	47.4	NEG	HMDB0014480	59-87-0	C08042	Organoheterocyclic compounds	Furans	Nitrofurans	C6H6N4O4	1.11435	0.237514	0.477539	0.896063	1.64525	0.530815	0.816921	1.05589	1.74641	0.496879	1.12652	1.89732	1.08431	1.23455	1.05099	0.188357	0.55603	1.51123	0.595722
885	Diaveridine	2.72	level2			261.134	45.7	POS	HMDB0251144			Benzenoids	Benzene and substituted derivatives	Methoxybenzenes	C13H16N4O2	1.14453	1.12343	1.39919	1.02957	1.19363	0.963873	1.14237	1.37833	1.03481	1.85613	0.814261	0.867828	1.03901	1.16506	0.0313348	0.897274	0.960916	1.01986	0.0283763
886	1-Palmitoyl-2-linoleoyl-sn-glycero-3-phosphocholine	2.72	level2			758.571	39.1	POS		159701-21-0		Lipids and lipid-like molecules	Glycerophospholipids	Glycerophosphocholines	C42H80NO8P	0.681627	0.736882	1.52245	0.896982	1.81966	0.155047	0.968776	0.906481	0.887048	0.695936	0.755979	0.61474	1.37162	0.871968	0.219407	0.727908	0.886329	0.900072	-0.151888
887	3-(6-Oxopyrazolo[1,5-a]pyrido[3,4-e]pyrimidin-7(6H)-yl)propanoic acid	2.72	level2			259.082	38.5	POS		148191-56-4		Organoheterocyclic compounds	Pyridopyrimidines		C12H10N4O3	1.03784	0.80321	0.826849	1.28882	1.02396	1.08302	1.01062	1.64591	2.98143	1.09723	1.47121	1.87589	0.788866	1.64342	1.54534	0.0988356	0.487736	1.62616	0.701465
888	Benzyl alcohol sulphate	2.72	level2			187.007	37.4	NEG								1.05014	0.350498	0.396578	1.35128	0.925818	0.698665	0.795496	0.999884	1.34172	0.63928	1.39784	1.94038	0.566441	1.14759	0.980522	0.213207	0.577328	1.44261	0.528682
889	Betonicine	2.72	level2			160.096	35.2	POS	HMDB0029412	515-25-3	C08269	Organic acids and derivatives	Carboxylic acids and derivatives	Amino acids, peptides, and analogues	C7H13NO3	1.30686	1.0117	1.05732	1.12944	0.877053	0.975425	1.05963	0.793868	0.914442	0.664758	0.903241	1.12393	1.14038	0.923436	1.24876	0.189066	0.556729	0.871467	-0.198483
890	1,2-Didocosahexaenoyl-sn-glycero-3-phosphocholine	2.72	level2			878.571	35	POS		99296-81-8		Lipids and lipid-like molecules	Glycerophospholipids	Glycerophosphocholines	C52H80NO8P	1.04249	1.15785	0.909208	0.540003	0.686782	0.460145	0.799414	1.14025	0.919629	0.490251	1.32766	0.200284	0.922409	0.833414	0.153306	0.871894	0.951103	1.04253	0.0600914
891	8-Oxononanoic acid	2.72	level2			171.102	34.6	NEG		25542-64-7		Organic acids and derivatives	Keto acids and derivatives	Medium-chain keto acids and derivatives	C9H16O3	0.626152	0.353736	0.232402	1.12892	0.782014	0.820581	0.6573	1.02266	1.2786	0.537537	1.30313	1.84808	0.804368	1.13239	1.36603	0.0648695	0.457733	1.7228	0.784752
892	L-Isoleucinamide	2.72	level2			131.118	29.2	POS		14445-54-6		Organic acids and derivatives	Carboxylic acids and derivatives	Amino acids, peptides, and analogues	C6H14N2O	1.0104	0.620031	0.869727	1.00162	1.09619	1.24001	0.972996	0.867003	0.886861	0.619244	0.933943	1.23197	1.18532	0.954056	0.246445	0.883858	0.955696	0.980534	-0.0283607
893	1-Phenyl-1,3-octadecanedione	2.72	level2			359.295	28.6	POS	HMDB0035583			Organic oxygen compounds	Organooxygen compounds	Carbonyl compounds	C24H38O2	0.454527	0.719784	0.398229	1.72486	0.486024	0.878883	0.777051	0.935012	0.788391	2.29488	1.55316	0.630245	0.565267	1.12783	0.996634	0.328873	0.65928	1.45142	0.537463
894	(9Z,12E)-15,16-Dihydroxyoctadeca-9,12-dienoic acid	2.72	level2			311.222	28.6	NEG				Lipids and lipid-like molecules	Fatty Acyls	Lineolic acids and derivatives	C18H32O4	1.29939	0.418639	0.461784	1.26835	1.0382	0.448899	0.822543	0.8783	0.906365	0.7006	1.4121	2.05189	0.889846	1.13985	0.89699	0.267423	0.617706	1.38576	0.470682
895	Norharmane	2.72	level2			169.076	23	POS		244-63-3		Alkaloids	Tryptophan alkaloids	Carboline alkaloids	C11H8N2	1.36407	1.2632	1.04881	1.06244	1.393	1.08946	1.2035	0.817893	1.03296	1.05315	0.811662	0.899501	1.14094	0.959352	1.8036	0.0162167	0.354844	0.797137	-0.327101
896	3-Hydroxybenzene-1-carboximidamide	2.72	level2			137.071	22.8	POS		24722-35-8		Benzenoids	Phenols	1-hydroxy-4-unsubstituted benzenoids	C7H8N2O	0.963634	0.909405	1.10564	1.03119	1.06987	0.947836	1.00459	0.950421	0.988382	1.46259	0.87284	0.79361	0.900171	0.994669	0.130019	0.925897	0.972992	0.990119	-0.0143254
898	Gabapentin	2.72	level2			172.133	20.7	POS	HMDB0005015	60142-96-3		Organic acids and derivatives	Carboxylic acids and derivatives	Amino acids, peptides, and analogues	C9H17NO2	5.36823	0.826328	0.865568	1.30488	1.84002	2.39323	2.09971	1.04708	1.96952	1.76586	1.41129	2.13694	1.08952	1.57004	0.374047	0.492479	0.762151	0.747739	-0.419393
899	(Z)-6-Octadecenoic acid	2.72	level2			281.248	19.5	NEG		593-39-5		Fatty acids	Fatty Acids and Conjugates	Unsaturated fatty acids	C18H34O2	0.937049	0.46015	0.406281	1.16857	1.05573	0.372161	0.733323	0.936491	0.94857	0.573267	1.30652	1.18904	0.57782	0.921952	0.841423	0.349291	0.67307	1.25723	0.330243
900	3,5-Di-tert-butyl-2-hydroxybenzaldehyde	2.72	level2			235.169	17.2	POS		37942-07-7		Organic oxygen compounds	Organooxygen compounds	Carbonyl compounds	C15H22O2	0.972777	0.969972	0.820848	1.04934	1.01387	1.09413	0.986824	1.15467	1.17854	1.42473	1.19251	1.00063	1.18984	1.19015	1.78908	0.013028	0.330124	1.20604	0.270283
901	Phenol, 3-[4-(4-morpholinyl)pyrido[3',2':4,5]furo[3,2-d]pyrimidin-2-yl]-	2.72	level2			347.116	16.2	NEG		371935-74-9		Organoheterocyclic compounds	Furopyridines		C19H16N4O3	1.15106	0.362197	0.441001	1.27807	1.33364	0.7302	0.882694	1.14849	1.30593	0.563746	1.54349	2.26003	0.801957	1.27061	0.915785	0.225851	0.587553	1.43946	0.525532
902	Pipericine	2.72	level2			336.326	15.8	POS	HMDB0031678			Lipids and lipid-like molecules	Fatty Acyls	Fatty amides	C22H41NO	1.01685	0.935027	0.875077	0.900914	1.25849	1.1331	1.01991	0.689001	0.777037	0.8373	1.01669	0.993014	1.07182	0.897477	1.26856	0.189964	0.55726	0.879959	-0.184492
903	Dextrorphan	2.72	level2			258.185	15.6	POS	HMDB0060552			Alkaloids and derivatives	Morphinans		C17H23NO	1.27468	1.11093	1.09395	1.01481	0.991332	1.03766	1.08723	0.646121	0.710649	1.12169	0.804098	0.773188	0.988787	0.840756	1.8855	0.0153825	0.347608	0.773303	-0.370895
904	Indole-3-butyric acid	2.72	level2			204.101	14.5	POS	HMDB0002096	133-32-4	C11284	Alkaloids	Tryptophan alkaloids	Simple indole alkaloids	C12H13NO2	0.0955283	1.43813	1.05744	1.09807	0.883342	1.29554	0.978007	0.811538	0.858587	1.02678	1.01633	0.0517197	0.0752924	0.640041	0.517797	0.235878	0.594687	0.654435	-0.611679
905	3,6,9,12-Tetraoxatetracosan-1-ol	2.72	level2			363.31	5	POS								0.814439	0.628336	0.842953	1.36883	0.936472	1.30528	0.982719	0.937372	0.837646	1.38353	0.825108	0.796919	0.962052	0.957105	0.0322867	0.867165	0.94946	0.973935	-0.0381019
906	2,2'-Iminodiacetic acid	2.72	level2			132.03	234.9	NEG	HMDB0011753	142-73-4	C19911	Amino acids and Peptides	Small peptides	Aminoacids	C4H7NO4	0.494461	0.322687	1.63113	2.52706	1.31944	1.24283	1.25627	0.408368	0.379762	0.381806	1.05117	1.30626	1.8992	0.904427	0.689903	0.416889	0.718725	0.719931	-0.474069
907	Oxopalmitoylcarnitine	2.72	level2			414.321	135.8	POS				Lipids and lipid-like molecules	Fatty Acyls	Fatty acid esters	C23H43NO5	0.834356	1.0062	0.870239	0.959292	0.984807	0.908059	0.927158	0.711194	1.16872	1.05643	1.02506	1.10843	1.22098	1.04847	0.866456	0.15343	0.529211	1.13084	0.177395
908	LPC(22:6)	2.72	level2			568.341	117.6	POS				Lipids and lipid-like molecules	Glycerophospholipids	Glycerophosphocholines	C30H50NO7P	1.41387	0.759006	1.07857	0.819736	1.69411	1.48444	1.20829	0.65873	0.952699	0.385831	0.827915	0.860049	0.893619	0.763141	1.59625	0.0309426	0.405734	0.631589	-0.662941
909	Meglumine	2.72	level2			178.107	109.2	POS	HMDB0240291	6284-40-8	D01796	Organic oxygen compounds	Organooxygen compounds	Carbohydrates and carbohydrate conjugates	C7H17NO5	0.886666	1.4494	0.984933	1.26677	1.34152	1.13868	1.17799	0.999773	0.808132	1.90763	0.775616	0.919109	1.41284	1.13718	0.360804	0.842852	0.939134	0.965355	-0.0508682
910	PC(40:5)	2.72	level2			836.615	36.5	POS				Lipids and lipid-like molecules	Glycerophospholipids	Glycerophosphocholines	C48H86NO8P	1.47497	0.344757	1.481	0.769182	3.10247	0.301805	1.2457	0.737018	0.646964	0.70991	0.549337	0.450137	2.38612	0.913247	0.392915	0.537783	0.786857	0.733121	-0.447877
911	Lauric diethanolamide	2.72	level2			288.253	3.3	POS	HMDB0032358	120-40-1		Lipids and lipid-like molecules	Fatty Acyls	Fatty amides	C16H33NO3	0.647525	0.610795	0.551884	0.862912	1.03394	1.19014	0.816199	1.2828	0.521867	1.3049	0.792349	0.513688	1.02138	0.906165	0.325431	0.625682	0.836328	1.11023	0.150852
912	2-Imino-4-methylpiperidine	2.71	level2			113.107	359.2	POS		165383-71-1		Organoheterocyclic compounds	Pyridines and derivatives	Hydropyridines	C6H12N2	0.838348	1.06783	1.0064	0.947327	0.811348	1.32628	0.999589	0.881336	0.785506	0.838608	1.08793	1.08758	0.820287	0.916874	0.703852	0.402	0.7084	0.91725	-0.124612
913	2-[Methyl(4-piperidinyl)amino]ethanol	2.71	level2			159.149	336.4	POS		864710-80-5		Organoheterocyclic compounds	Piperidines	Aminopiperidines	C8H18N2O	4.29416	1.87553	0.592739	2.38468	0.379412	1.45212	1.82977	0.249415	0.226002	0.500622	0.652207	0.559475	0.818305	0.501004	1.78056	0.0712613	0.463242	0.273807	-1.86877
914	N-(2-Adamantyl)-N'-butylthiourea	2.71	level2			267.19	299.6	POS		87170-66-9		Organosulfur compounds	Thioureas		C15H26N2S	1.15633	0.91329	0.791816	1.40785	0.730364	0.95689	0.992757	0.741242	1.03222	1.24242	0.883542	0.719063	1.10346	0.953657	0.247334	0.775249	0.908408	0.960615	-0.0579704
916	Disperse Red 17	2.71	level2			345.155	280	POS		3179-89-3		Organoheterocyclic compounds	Azobenzenes		C17H20N4O4	1.11263	1.09139	0.805308	0.841763	0.557001	0.672753	0.846807	1.18155	1.434	2.4112	0.503442	0.817261	1.38064	1.28802	1.06757	0.167678	0.540704	1.52103	0.605044
917	Lys-Pro	2.71	level2			244.166	250.8	POS		52766-27-5		Organic acids and derivatives	Carboxylic acids and derivatives	Amino acids, peptides, and analogues	C11H21N3O3	1.18535	1.33265	1.09801	1.11024	1.05861	1.11544	1.15005	0.7021	1.22078	1.32741	0.727696	0.844263	1.24086	1.01052	0.996559	0.296186	0.637727	0.878673	-0.186602
918	1,3-Diazaspiro[4.6]undecane-2,4-dione	2.71	level2			183.112	237.4	POS		707-16-4		Organoheterocyclic compounds	Azolidines	Imidazolidines	C9H14N2O2	1.23912	2.16904	1.17369	0.857504	1.15858	1.14333	1.29021	2.30202	1.97759	0.696155	0.949933	1.38964	0.726394	1.34029	0.0829673	0.882852	0.955564	1.03881	0.0549362
919	4-(Aminomethyl)-L-phenylalanine	2.71	level2			193.098	233.7	NEG		150338-20-8		Organic acids and derivatives	Carboxylic acids and derivatives	Amino acids, peptides, and analogues	C10H14N2O2	1.01644	0.537315	0.494457	1.2454	1.07451	0.674079	0.840367	1.34355	1.44658	0.814364	1.26724	1.28846	0.91931	1.17992	1.42108	0.0653741	0.457936	1.40405	0.489594
920	N.alpha.-Methyl-L-lysine	2.71	level2			161.128	233	POS		7431-89-2		Organic acids and derivatives	Carboxylic acids and derivatives	Amino acids, peptides, and analogues	C7H16N2O2	0.941714	1.2854	0.894436	1.08127	1.0978	1.26387	1.09408	0.736259	0.737431	0.909851	0.753949	0.690598	1.51242	0.890084	1.3415	0.186841	0.554616	0.813544	-0.297707
921	Leu-Gln	2.71	level2			258.146	228.6	NEG		38062-70-3		Organic acids and derivatives	Carboxylic acids and derivatives	Amino acids, peptides, and analogues	C11H21N3O4	1.16307	0.422649	0.46931	1.22357	0.893219	0.650975	0.803797	1.013	1.42972	0.51885	1.49682	1.41503	0.826877	1.11672	0.984375	0.174886	0.545694	1.3893	0.474359
922	5-Amino-1-(4-methoxyphenyl)-1H-pyrazole-4-carbonitrile	2.71	level2			215.093	227.1	POS		116884-64-1		Organoheterocyclic compounds	Azoles	Pyrazoles	C11H10N4O	1.16032	0.734845	0.639178	0.889562	0.96475	0.772614	0.860212	0.638422	0.584297	0.662619	1.13084	0.846702	0.973832	0.806119	0.706417	0.652397	0.851036	0.937117	-0.0936984
923	(3-Carboxypropyl)trimethylammonium cation	2.71	level2			146.117	223.8	POS		10329-41-6		Lipids and lipid-like molecules	Fatty Acyls	Fatty acids and conjugates	C7H16NO2	0.794619	0.611763	0.997225	0.808325	1.15343	0.689069	0.842404	0.471992	1.24237	0.491497	0.380021	1.28701	2.85952	1.12207	0.00208798	0.505931	0.769285	1.33198	0.413577
924	1-(2-Hydroxyethyl)-3-methyl-6,7-dihydro-1H-indazol-4(5H)-one	2.71	level2			195.113	216.4	POS		499119-33-4		Organic oxygen compounds	Organooxygen compounds	Carbonyl compounds	C10H14N2O2	1.09973	1.19106	0.939233	0.912073	1.05453	1.0602	1.04281	1.08592	1.20784	1.09229	1.02232	1.06963	1.0615	1.08992	0.798174	0.362659	0.682768	1.04518	0.0637515
925	Val-Glu	2.71	level2			245.114	215.9	NEG		424599		Organic acids and derivatives	Carboxylic acids and derivatives	Amino acids, peptides, and analogues	C10H18N2O5	1.40771	0.64604	0.635567	1.36598	1.316	1.63608	1.1679	0.910915	0.898262	0.819416	0.83983	1.19929	1.56176	1.03825	0.439786	0.549835	0.792621	0.888987	-0.169767
926	Piperazine-2-carboxylic acid	2.71	level2			131.081	215.7	POS		2762-32-5		Organic acids and derivatives	Carboxylic acids and derivatives	Amino acids, peptides, and analogues	C5H10N2O2	1.44007	1.25268	0.883956	0.99868	0.884039	1.17783	1.10621	0.8276	0.943779	2.3874	0.815016	1.007	0.803507	1.13072	0.227723	0.930344	0.974277	1.02215	0.0316121
927	2-[1-(Aminomethyl)cyclopentyl]acetic acid	2.71	level2			158.117	212.9	POS		60142-99-6		Organic acids and derivatives	Carboxylic acids and derivatives	Amino acids, peptides, and analogues	C8H15NO2	2.42438	1.88546	0.572788	1.59012	1.07532	1.11799	1.44434	1.72154	1.18587	1.88995	1.24635	0.733126	0.776655	1.25891	0.263522	0.588703	0.815065	0.871618	-0.198232
928	Tuberostemonine	2.71	level2			376.248	212.2	POS				Alkaloids	Ornithine alkaloids	Stemona alkaloids	C22H33NO4	1.04994	1.13046	0.876839	1.02424	1.08439	0.941531	1.0179	0.974402	1.12105	1.30554	1.00882	0.943158	1.15787	1.08514	0.719839	0.343662	0.669657	1.06606	0.0922889
929	[(4,6-Dimethyl-2-pyrimidinyl)amino]acetic acid	2.71	level2			182.092	212.2	POS		55684-37-2		Organic acids and derivatives	Carboxylic acids and derivatives	Amino acids, peptides, and analogues	C8H11N3O2	0.936118	1.0409	0.852218	1.06692	0.976013	1.07691	0.991514	0.881949	0.960035	0.978621	0.859092	0.893563	0.901049	0.912385	1.21946	0.078804	0.470406	0.920194	-0.11999
930	4-Oxododecanedioic acid	2.71	level2			243.124	209.3	NEG		30828-09-2		Fatty acids	Fatty Acids and Conjugates	Dicarboxylic acids	C12H20O5	1.05655	0.612386	0.449972	1.45493	1.16177	0.71742	0.908839	1.36731	1.48519	0.865692	0.955332	1.18575	0.676896	1.08936	0.900635	0.388039	0.698429	1.19863	0.261386
931	3-Acetamidophenol	2.71	level2			150.056	205	NEG		621-42-1		Benzenoids	Benzene and substituted derivatives	Anilides	C8H9NO2	1.48259	0.645658	0.588564	1.40164	1.26723	1.01072	1.06607	1.00276	1.05938	0.742716	1.10757	1.09295	0.791009	0.966064	0.248729	0.568107	0.802475	0.906194	-0.142109
932	Nitracaine	2.71	level2			309.18	204.1	POS		1648893-21-3		Benzenoids	Benzene and substituted derivatives	Benzoic acids and derivatives	C16H24N2O4	1.18016	1.6083	0.955519	1.12938	1.25775	1.21358	1.22412	1.24575	1.3121	1.34354	1.00548	1.07345	1.28547	1.21096	0.0292976	0.902347	0.962816	0.989257	-0.0155827
933	3-Oxo-1,8-octanedicarboxylic acid	2.71	level2			215.093	204	NEG		114212-45-2		Organic acids and derivatives	Keto acids and derivatives	Medium-chain keto acids and derivatives	C10H16O5	2.05886	0.8708	0.45613	1.59028	1.51975	1.14096	1.2728	2.04551	2.40287	1.30319	1.87811	0.838387	0.624599	1.51545	0.543271	0.527518	0.780707	1.19064	0.251741
934	1,3-Cyclohexanedione, 4-(3-azidopropyl)-	2.71	level2			196.108	201.2	POS		1176905-54-6		Organic oxygen compounds	Organooxygen compounds	Carbonyl compounds	C9H13N3O2	0.749824	0.716329	0.440424	0.679021	1.52388	0.783529	0.815501	0.822403	0.831282	1.01844	0.587571	0.551096	0.570645	0.73024	0.16406	0.624666	0.835384	0.89545	-0.159315
935	(R)-Aminocarnitine	2.71	level2			161.128	198.3	POS		98063-21-9		Organic acids and derivatives	Carboxylic acids and derivatives	Amino acids, peptides, and analogues	C7H16N2O2	0.931686	0.946313	0.920313	1.02077	1.05248	0.834764	0.951054	0.821796	0.921967	0.934807	0.717305	0.84381	0.944807	0.864082	1.20104	0.099029	0.487736	0.908552	-0.138359
936	Methyldopa	2.71	level2			212.091	185.4	POS	HMDB0011754	555-30-6	C07194	Phenylpropanoids and polyketides	Phenylpropanoic acids		C10H13NO4	1.17855	1.45637	1.28541	1.2951	1.32021	0.939487	1.24585	0.955958	0.934441	0.663853	0.852374	0.798086	1.939	1.02395	1.21022	0.295506	0.63722	0.821888	-0.282986
937	2,8-Diazaspiro[5.5]undecane-1,7-dione	2.71	level2			183.112	181.2	POS		84296-41-3		Organoheterocyclic compounds	Azaspirodecane derivatives		C9H14N2O2	1.40447	1.26382	1.07753	1.04069	1.06545	1.09464	1.15777	1.32827	1.41176	1.16011	0.975902	0.990947	1.21286	1.17997	0.232293	0.816029	0.927089	1.01918	0.027413
938	1H,2H,3H,4H-Pyrido[3,4-b]pyrazine	2.71	level2			136.087	179.5	POS		35808-41-4		Organic nitrogen compounds	Organonitrogen compounds	Amines	C7H9N3	1.11978	1.03966	0.897715	0.969057	1.02523	1.11624	1.02795	0.967893	1.04257	0.93246	0.856352	0.798724	0.972404	0.928401	1.29096	0.075095	0.466956	0.903161	-0.146945
939	9-Methyl-2,3,6,7-tetrahydro-1H,5H,11H-pyrano[2,3-f]pyrido[3,2,1-ij]quinolin-11-one	2.71	level2			256.133	179.3	POS		41267-76-9		Phenylpropanoids and polyketides	Coumarins and derivatives		C16H17NO2	1.22078	1.14463	0.969648	1.15983	1.02333	1.00528	1.08725	1.25381	1.54675	1.11304	1.0119	0.797548	0.959873	1.11382	0.238286	0.820929	0.928879	1.02444	0.0348311
940	(+)-Muscarine cation	2.71	level2			174.149	175.3	POS		300-54-9		Organic oxygen compounds	Organooxygen compounds	Carbohydrates and carbohydrate conjugates	C9H20NO2	1.69237	1.30032	1.20129	1.39828	1.03151	1.04131	1.27751	1.21888	1.49505	1.14153	0.940394	0.946603	1.10047	1.14049	0.738279	0.322676	0.65499	0.892742	-0.163685
941	Asn-Ile	2.71	level2			244.13	168.6	NEG		438533-59-6					C10H19N3O4	0.341935	0.225262	0.261032	0.655004	1.33657	0.538466	0.559711	1.86772	1.57175	1.093	1.95689	1.14413	1.41641	1.50832	2.0384	0.00174677	0.147307	2.69482	1.43019
942	2,6-Dimethylisonicotinic acid	2.71	level2			152.07	166	POS		54221-93-1		Organoheterocyclic compounds	Pyridines and derivatives	Pyridinecarboxylic acids and derivatives	C8H9NO2	1.13352	2.18795	1.05775	1.08181	0.794738	0.961301	1.20284	1.08793	1.15258	0.784832	0.952029	0.688515	1.18657	0.975409	0.765868	0.32426	0.65632	0.81092	-0.302369
943	N-Desmethyltramadol	2.71	level2			250.18	164	POS	HMDB0061007	75377-45-6		Benzenoids	Phenol ethers	Anisoles	C15H23NO2	1.03385	1.20679	0.915129	1.04905	1.14538	1.03317	1.0639	1.24809	1.42723	1.09983	1.04968	0.903712	1.22993	1.15975	0.94086	0.285854	0.629143	1.09009	0.124449
944	Piperidine	2.71	level2			86.0962	163.1	POS	HMDB0034301	110-89-4	C01746	Organoheterocyclic compounds	Piperidines		C5H11N	0.90754	0.945991	0.731801	0.885237	0.876274	0.752035	0.849813	0.734871	0.833919	1.03482	0.915277	0.834729	1.73498	1.01477	0.597194	0.328058	0.658725	1.19411	0.25593
945	Val-Pro	2.71	level2			215.139	154.7	POS		20488-27-1		Amino acids and Peptides	Small peptides	Dipeptides	C10H18N2O3	1.0923	1.27669	0.992416	1.03512	1.07357	1.10752	1.09627	0.926133	1.06002	1.06275	0.799488	0.878368	1.27201	0.999795	1.00888	0.25294	0.607648	0.911997	-0.1329
946	Ile-Gly	2.71	level2			189.123	154.6	POS		868-28-0		Amino acids and Peptides	Small peptides	Aminoacids	C8H16N2O3	0.96661	0.915011	0.748091	0.730901	0.909647	1.10536	0.895937	1.16778	1.11365	1.42164	0.742203	0.958565	1.48879	1.14877	1.2864	0.0765026	0.46883	1.2822	0.358623
947	3-Piperidin-4-ylpropanoic acid	2.71	level2			158.117	153.5	POS		1822-32-8		Organoheterocyclic compounds	Piperidines		C8H15NO2	1.27893	1.34097	1.07279	1.13719	1.08273	0.984284	1.14948	1.26485	1.20294	1.30089	0.843413	0.784792	1.12971	1.08777	0.418958	0.571875	0.804816	0.946312	-0.0796127
948	D-myo-Inositol, 1-[2-hydroxy-3-[(1-oxo-9,12-octadecadienyl)oxy]propyl hydrogen phosphate], [S-(Z,Z)]-	2.71	level2			595.288	153.4	NEG		149056-39-3		Lipids and lipid-like molecules	Glycerophospholipids	Glycerophosphoinositols	C27H49O12P	0.849068	0.177696	0.464603	0.605845	0.804575	0.795718	0.616251	0.321397	0.557571	0.11909	1.04813	0.349801	1.58906	0.664176	0.388131	0.851421	0.942598	1.07777	0.108047
949	6-(4-Morpholinyl)-1H-purine	2.71	level2			206.103	149.3	POS		2846-96-0		Organoheterocyclic compounds	Imidazopyrimidines	Purines and purine derivatives	C9H11N5O	1.26745	1.18443	1.19904	1.12567	0.91104	1.1609	1.14142	0.920868	1.03211	0.988644	0.872946	0.707579	1.07923	0.933563	1.62827	0.0183318	0.367821	0.817894	-0.290015
950	Oxeladin	2.71	level2			336.254	146.5	POS		468-61-1		Benzenoids	Benzene and substituted derivatives	Phenylpropanes	C20H33NO3	1.03898	1.31798	0.914081	1.08481	1.0231	0.946159	1.05419	1.19303	1.35478	1.14452	0.858637	0.85159	1.02446	1.07117	0.272603	0.868361	0.950076	1.01611	0.023058
951	2-Ethylhexyl 4-(dimethylamino)benzoate	2.71	level2			278.211	144.5	POS								1.11345	1.40491	0.962524	1.104	1.04409	0.891038	1.08667	1.4788	1.71462	1.23906	1.00961	0.897935	1.13701	1.24617	0.989854	0.293385	0.63534	1.14678	0.197588
952	N-Methylbenzamide	2.71	level2			136.075	144.4	POS		613-93-4		Benzenoids	Benzene and substituted derivatives	Benzoic acids and derivatives	C8H9NO	1.48999	1.73982	1.25027	1.4415	1.30042	1.11356	1.38926	0.975999	0.990979	1.10929	0.769721	0.853746	0.864489	0.92737	2.07298	0.00110155	0.12546	0.667527	-0.583102
953	Piperazine	2.71	level2			87.0915	141.1	POS	HMDB0014730	110-85-0	C07973	Organoheterocyclic compounds	Diazinanes	Piperazines	C4H10N2	0.924289	0.76022	1.4179	1.06556	0.921286	1.00826	1.01625	0.7523	0.770991	0.915506	1.09259	0.656598	1.48396	0.945324	0.620081	0.654749	0.852399	0.930206	-0.104378
954	3-Amino-4-methylbenzenesulfonic acid	2.71	level2			188.037	140.5	POS		618-03-1		Benzenoids	Benzene and substituted derivatives	Benzenesulfonic acids and derivatives	C7H9NO3S	1.2808	1.75661	1.03945	1.18937	1.27146	1.01041	1.25802	1.32542	1.27555	1.04449	0.872739	0.708558	1.0485	1.04588	0.962305	0.176334	0.546366	0.831369	-0.266439
955	2-(5-Methyl-2-furanyl)pyrrolidine	2.71	level2			152.107	139.4	POS	HMDB0040044	118248-27-4		Organic nitrogen compounds	Organonitrogen compounds	Amines	C9H13NO	1.17831	1.40071	0.933149	0.992967	1.12961	1.15108	1.13097	1.10422	1.24105	1.28283	0.961892	0.781762	1.22509	1.09947	0.234831	0.767662	0.904325	0.97215	-0.0407491
956	Leu-Gly-Leu	2.71	level2			300.193	134.1	NEG		19408-48-1					C14H27N3O4	0.435741	0.142567	0.287364	0.772786	0.971718	0.873612	0.580631	1.76382	1.90917	0.616724	1.55806	1.62618	0.808489	1.38041	1.72054	0.0113501	0.314976	2.37742	1.2494
957	1-Methylpiperazine	2.71	level2			101.107	130.3	POS		109-01-3		Organoheterocyclic compounds	Diazinanes	Piperazines	C5H12N2	1.10275	1.06692	0.922452	0.885545	0.916299	0.933516	0.971247	0.779437	0.980318	0.980949	0.954105	1.03979	1.13315	0.977959	0.207902	0.913352	0.967911	1.00691	0.00993548
958	3-Cyano-7-(diethylamino)coumarin	2.71	level2			243.112	129.8	POS		51473-74-6		Phenylpropanoids and polyketides	Coumarins and derivatives		C14H14N2O2	1.04998	1.57326	1.30616	0.996769	1.0694	0.96191	1.15958	0.995981	0.930645	1.2856	0.70473	0.716765	0.990063	0.937297	1.18145	0.118614	0.499296	0.808309	-0.307021
959	1H-Pyrazolo[3,4-b]pyridine	2.71	level2			120.055	128.4	POS		271-73-8		Organoheterocyclic compounds	Pyrazolopyridines		C6H5N3	1.11015	1.07408	0.912778	1.06115	1.17953	1.22228	1.09333	0.290322	0.822977	1.29443	0.84148	0.444246	1.2202	0.818943	1.31646	0.159829	0.535273	0.749037	-0.416892
960	Phe-Ile	2.71	level2			279.17	126.8	POS		22951-94-6		Organic acids and derivatives	Carboxylic acids and derivatives	Amino acids, peptides, and analogues	C15H22N2O3	1.23918	0.688912	0.573293	1.29528	1.19979	2.11731	1.18563	0.928711	0.652351	1.40328	0.739318	0.395554	1.32953	0.908124	0.760227	0.338325	0.666803	0.765944	-0.384689
961	2,4-Dimethylthiazole-5-carboxylic acid	2.71	level2			158.027	126.5	POS		53137-27-2		Organoheterocyclic compounds	Azoles	Thiazoles	C6H7NO2S	3.35657	1.33113	0.912299	2.11899	1.26606	1.41724	1.73371	0.54563	0.613	1.03963	0.869429	0.889128	0.925777	0.813765	1.96265	0.051576	0.441314	0.469377	-1.09118
962	METARAMINOL	2.71	level2			168.102	125.2	POS	HMDB0014748	54-49-9	C07146	Benzenoids	Benzene and substituted derivatives	Phenylpropanes	C9H13NO2	0.521394	0.980924	0.0574325	1.9427	0.811423	1.08963	0.900585	2.29152	2.88206	2.45818	1.57472	1.35066	0.611738	1.86148	1.37547	0.048296	0.436247	2.06697	1.04752
963	Tyr-Leu	2.71	level2			293.15	120.5	NEG		17355-10-1		Organic acids and derivatives	Carboxylic acids and derivatives	Amino acids, peptides, and analogues	C15H22N2O4	0.474599	0.123125	0.227263	0.77239	0.781984	0.66224	0.506933	2.04105	1.39785	0.603394	2.05692	1.33421	0.586944	1.33673	1.70785	0.0167902	0.359253	2.63689	1.39884
964	N-Ethyl-N-methylcathinone	2.71	level2			192.138	119.7	POS		1157739-24-6		Organic oxygen compounds	Organooxygen compounds	Carbonyl compounds	C12H17NO	0.926939	1.19319	0.902077	0.891977	1.00883	0.833982	0.959499	1.04636	1.25168	1.41045	1.05789	0.933136	1.34802	1.17459	1.51516	0.0440434	0.433772	1.22417	0.291804
965	2-Amino-6-propyl-1H-pyrimidin-4-one	2.71	level2			154.097	107.9	POS		19810-58-3		Organoheterocyclic compounds	Diazines	Pyrimidines and pyrimidine derivatives	C7H11N3O	0.947631	1.11359	0.509331	0.909218	1.16245	1.08397	0.954366	0.827751	0.562723	1.09274	0.791934	0.437517	0.610666	0.720556	1.11176	0.117169	0.499185	0.75501	-0.405433
966	N-Methylanabasine	2.71	level2			177.138	104.8	POS		56949		Alkaloids and derivatives			C11H16N2	1.07251	1.03853	1.26517	0.81855	0.951943	0.874219	1.00349	0.684565	1.04211	1.29129	1.11585	0.902129	1.00276	1.00645	0.161295	0.97824	0.992572	1.00295	0.00425447
967	2-(6-Hydroxy-3,8-dimethyl-2-oxo-4,5,6,7,8,8a-hexahydro-1H-azulen-5-yl)prop-2-enoic acid	2.71	level2			263.128	104.8	NEG		1379770-43-0		Lipids and lipid-like molecules	Prenol lipids	Sesquiterpenoids	C15H20O4	1.28967	0.36784	0.46972	1.45407	0.980465	0.803119	0.894148	0.828179	0.932043	0.39581	1.61718	1.34822	0.615869	0.956217	0.143638	0.813982	0.925931	1.06942	0.0968239
968	(2,5-Dioxo-1-pyrrolidinyl)acetic acid	2.71	level2			156.03	102.3	NEG		5626-41-5		Organic acids and derivatives	Carboxylic acids and derivatives	Amino acids, peptides, and analogues	C6H7NO4	0.643839	0.361336	0.0268005	1.16598	0.205477	0.205429	0.43481	0.321255	0.488546	0.792491	3.63088	0.0924976	0.108615	0.905714	0.463248	0.448591	0.73658	2.08301	1.05867
969	Adipoyl-L-carnitine	2.71	level2			290.159	96.2	POS		102636-83-9		Lipids and lipid-like molecules	Fatty Acyls	Fatty acid esters	C13H23NO6	1.61066	2.04528	0.319866	1.92841	1.24434	0.409859	1.25974	2.09286	0.738434	2.13242	1.35249	0.755496	1.17449	1.37437	0.45557	0.778308	0.909395	1.09099	0.125643
970	Atrazine desisopropyl	2.71	level2			174.054	93.4	POS		1007-28-9		Alkaloids			C5H8ClN5	0.370665	1.25338	0.448823	1.46265	1.21002	1.62761	1.06219	0.997389	0.885139	1.35803	1.03659	0.98252	1.20478	1.07741	0.525786	0.948646	0.982467	1.01433	0.0205213
972	N-Ethyl-N-isopropylaniline	2.71	level2			164.143	82.8	POS		54813-77-3		Organic nitrogen compounds	Organonitrogen compounds	Amines	C11H17N	1.08978	1.356	1.00989	1.03445	1.06775	0.853052	1.06849	1.14833	1.35916	1.20668	0.91289	0.870159	1.21387	1.11851	0.458911	0.635261	0.842292	1.04682	0.0660141
973	4-Nitro-1-naphthol	2.71	level2			188.035	82.8	NEG		605-62-9		Benzenoids	Naphthalenes	Nitronaphthalenes	C10H7NO3	1.21332	0.231942	0.420001	1.06364	0.563718	0.235008	0.621272	1.65402	1.36819	0.344616	2.57444	0.848475	0.468023	1.20963	1.10099	0.155683	0.531294	1.94702	0.961268
974	(3S,4R)-3-Benzyl-1-methyl-4-piperidinylamine	2.71	level2			205.169	81.4	POS		952480-26-1		Organoheterocyclic compounds	Piperidines	Benzylpiperidines	C13H20N2	0.825804	0.902448	0.946504	0.822921	1.15098	0.892536	0.923533	0.765462	0.963943	0.92271	0.935412	0.822462	1.45825	0.97804	0.181341	0.637905	0.843567	1.05902	0.08273
975	9,11-Methane-epoxyprostaglandin F1.alpha.	2.71	level2			351.253	74.7	NEG		72517-81-8		Lipids and lipid-like molecules	Fatty Acyls	Eicosanoids	C21H36O4	0.94554	0.474051	0.159523	2.05529	1.14681	0.709627	0.91514	1.10877	1.59594	1.13701	3.17532	1.54237	0.459906	1.50322	1.03609	0.22992	0.58939	1.64261	0.715992
976	3,3'-Dimethyl-4,4'-diaminodiphenylmethane	2.71	level2			227.154	74.1	POS		838-88-0		Benzenoids	Benzene and substituted derivatives	Diphenylmethanes	C15H18N2	0.995605	0.653708	0.963629	0.968525	1.09887	1.03007	0.951735	0.645856	0.992481	1.23036	0.959986	0.940986	1.03178	0.966907	0.028167	0.881839	0.955077	1.01594	0.0228174
977	N-Benzyl-N-cyclohexylamine	2.71	level2			190.159	73.5	POS		4383-25-9		Benzenoids	Benzene and substituted derivatives	Phenylmethylamines	C13H19N	0.91684	1.01188	0.815743	1.17481	1.12398	1.03696	1.01337	0.932115	1.34531	1.27306	1.16962	1.08221	1.20926	1.1686	1.31424	0.0826705	0.473191	1.15318	0.205617
978	6-tert-Butyl-2H-1,2,4-triazine-3,5-dione	2.71	level2			170.092	72	POS		52236-30-3		Organoheterocyclic compounds	Triazines	1,2,4-triazines	C7H11N3O2	0.584725	1.30702	0.512905	0.846502	0.941206	0.946074	0.856405	0.384402	0.475608	0.558927	0.337963	0.842886	1.00534	0.600855	1.2829	0.140793	0.520718	0.701601	-0.511277
979	1-(beta-D-Ribofuranosyl)-1,4-dihydronicotinamide	2.71	level2			257.113	71.4	POS	HMDB0011648		C15497	Organic oxygen compounds	Organooxygen compounds	Carbohydrates and carbohydrate conjugates	C11H16N2O5	1.05328	1.46902	0.984243	1.16653	0.845746	1.05082	1.09494	0.98371	1.12355	1.02395	1.00602	0.931015	1.12905	1.03288	0.434431	0.523881	0.778388	0.943322	-0.0841773
980	2-Amino-3-{1H-pyrrolo[3,2-b]pyridin-3-yl}propanoic acid	2.71	level2			206.092	64.8	POS		21760-79-2		Organic acids and derivatives	Carboxylic acids and derivatives	Amino acids, peptides, and analogues	C10H11N3O2	1.2416	1.18153	0.922866	0.937036	1.14673	0.885025	1.05246	0.607184	1.00164	1.08396	0.727788	1.01181	1.23635	0.944789	0.944254	0.368785	0.686376	0.897692	-0.155707
981	[6]-Gingerdiol_3,5-diacetate	2.71	level2			379.212	63.1	NEG								0.933713	0.233044	0.244473	0.809109	0.650392	0.780447	0.60853	1.07293	1.17903	0.854647	1.28462	1.64029	0.656516	1.11467	1.53586	0.0215887	0.383169	1.83175	0.87322
982	N-(2-Phenylethyl)-1-pentanamine	2.71	level2			192.175	60.8	POS		80377-02-2		Benzenoids	Benzene and substituted derivatives	Phenethylamines	C13H21N	1.08667	1.21372	0.95954	1.06117	1.1012	1.17527	1.09959	1.05819	1.39276	1.2073	0.94645	0.865635	1.09421	1.09409	0.00131839	0.949733	0.982982	0.994997	-0.00723652
983	Tuberonic acid	2.71	level2			225.113	58.5	NEG		124649-26-9		Fatty acids	Octadecanoids	Jasmonic acids	C12H18O4	1.0608	0.417838	0.492802	1.27319	0.8937	0.616253	0.792431	0.952036	1.1939	0.597873	1.33647	1.61107	0.730097	1.07024	0.975858	0.212585	0.576373	1.35058	0.433579
984	2,4-Dimethylphenol	2.71	level2			121.066	57.4	NEG		105-67-9		Benzenoids	Benzene and substituted derivatives	Xylenes	C8H10O	1.37668	0.270985	0.0364705	0.816146	0.0815509	0.153076	0.455819	2.37679	0.285515	0.0128298	3.72998	0.188167	0.0655356	1.1098	0.137122	0.369936	0.687029	2.43474	1.28377
985	Benzoic acid, 3-[[(3-carboxycyclohexyl)amino]carbonyl]-4-[3-[4-[4-(cyclohexyloxy)butoxy]phenyl]propoxy]-	2.71	level2			594.307	54.6	NEG		712313-35-4		Organic acids and derivatives	Carboxylic acids and derivatives	Amino acids, peptides, and analogues	C34H45NO8	1.33182	0.643873	0.720797	2.63115	0.852774	1.26196	1.2404	1.25942	2.56949	0.653156	1.15469	0.698496	0.0596593	1.06582	0.447397	0.712134	0.879678	0.859257	-0.218838
986	4-Cyanotetrahydropyran-4-carboxylic acid	2.71	level2			154.051	54.5	NEG		848821-06-7		Organoheterocyclic compounds	Oxanes		C7H9NO3	1.12321	0.438799	0.499809	1.33495	0.873373	0.674489	0.824104	1.09015	1.08001	0.52025	1.42616	1.67689	0.663058	1.07609	0.773022	0.299686	0.640245	1.30577	0.384897
987	5-keto_stearic_acid	2.71	level2			299.258	53	POS								0.954687	0.76224	0.827583	0.376111	1.17762	0.05802	0.692711	0.0480436	0.181153	0.183719	0.626812	0.802881	1.92948	0.628681	0.669341	0.850505	0.942022	0.907567	-0.139924
988	3,4'-Dimethoxy-2'-hydroxychalcone	2.71	level2			283.097	51.9	NEG		32329-98-9		Phenylpropanoids and polyketides	Linear 1,3-diarylpropanoids	Chalcones and dihydrochalcones	C17H16O4	0.158604	0.341212	0.442753	1.06859	0.606501	0.395258	0.502153	1.65059	1.27946	0.632434	2.13029	1.32975	0.420038	1.24043	1.74778	0.0285698	0.398744	2.47022	1.30464
989	1-Palmitoyl-2-hydroxy-sn-glycero-3-phospho-(1'-rac-glycerol)	2.71	level2			483.272	50.2	NEG		749875-10-3		Lipids and lipid-like molecules	Glycerophospholipids	Glycerophosphoglycerols	C22H45O9P	1.07779	0.331645	0.531921	0.662081	0.91716	0.23624	0.626139	0.313294	0.372693	0.337977	0.383628	1.4086	1.17844	0.665772	0.238568	0.872903	0.951193	1.0633	0.0885455
992	2-((3r,5r,7r)-Adamantan-1-yl)piperidine	2.71	level2			220.206	47	POS		195243-62-0		Organoheterocyclic compounds	Piperidines		C15H25N	0.497699	1.47313	0.990816	0.966436	1.13156	0.194009	0.875608	1.60025	0.816951	1.07061	2.12727	1.00294	1.39251	1.33509	1.1666	0.1207	0.501056	1.52476	0.608578
993	Heptadecasphinganine	2.71	level2			288.289	45.8	POS		32164-02-6		Organic nitrogen compounds	Organonitrogen compounds	Amines	C17H37NO2	1.26433	2.15006	1.28298	1.70871	1.55731	0.348091	1.38524	1.63477	1.76607	2.05273	0.968779	1.10191	0.376715	1.31683	0.0584226	0.849754	0.94155	0.950612	-0.0730719
995	1-Palmitoyl-3-oleoyl-sn-glycero-2-phosphoethanolamine	2.71	level2			718.539	41.9	POS		884324-34-9		Lipids and lipid-like molecules	Glycerophospholipids	Glycerophosphates	C39H76NO8P	1.15604	0.82304	1.80073	0.255652	2.99829	0.0563927	1.18169	0.185923	0.287388	0.426993	0.257039	0.294169	1.99025	0.573627	0.713001	0.276578	0.623722	0.485429	-1.04267
996	L-N5-(1-Imino-3-pentenyl)ornithine	2.71	level2			214.155	35.1	POS		751479-44-4		Organic acids and derivatives	Carboxylic acids and derivatives	Amino acids, peptides, and analogues	C10H19N3O2	1.53571	1.27486	0.961382	1.10702	1.13682	1.06676	1.18043	1.03243	1.05346	0.955411	0.994961	0.915447	0.999198	0.991817	1.58847	0.0709414	0.462375	0.840219	-0.251162
997	2-Aminoethyl methyl sulfone	2.71	level2			124.042	33.2	POS		49773-20-8		Organosulfur compounds	Sulfonyls	Sulfones	C3H9NO2S	0.327678	0.535482	1.26078	0.936227	0.758799	0.890423	0.784898	0.691215	0.969311	0.482013	0.82805	1.44478	0.748151	0.860587	0.47673	0.697181	0.872649	1.09643	0.132816
998	2-Oxiraneoctanoic acid, .eta.-hydroxy-3-octyl-	2.71	level2			313.238	30.1	NEG		215878-49-2		Lipids and lipid-like molecules	Fatty Acyls	Lineolic acids and derivatives	C18H34O4	0.866734	0.345546	0.398928	1.15811	0.958279	0.516811	0.707402	1.12808	1.22779	0.571657	1.5092	1.63927	0.668084	1.12401	1.26805	0.0912397	0.481094	1.58893	0.668059
999	1-(3,5-Dihydroxyphenyl)-12-hydroxytridecan-2-one	2.71	level2			321.207	27.7	NEG		913690-42-3		Lipids and lipid-like molecules	Fatty Acyls	Fatty alcohols	C19H30O4	0.940956	0.365459	0.287525	1.18789	0.788927	0.579833	0.691765	0.796394	0.959483	0.792651	1.40471	1.69209	0.703734	1.05818	1.20845	0.120293	0.500817	1.52968	0.613225
1000	Kaurane-17,18-dioic acid, 18-methyl ester, (4.alpha.,16.alpha.)-	2.71	level2			349.237	24.8	POS		89715-08-2		Lipids and lipid-like molecules	Prenol lipids	Diterpenoids	C21H32O4	0.892405	0.774144	0.773001	0.65257	0.472154	2.04679	0.935178	0.646237	1.22471	0.806774	1.65969	1.2812	0.967727	1.09772	0.621781	0.566429	0.801321	1.17381	0.231203
1001	4-(1-Pyrazolyl)benzaldehyde	2.71	level2			173.071	24.7	POS		99662-34-7		Organoheterocyclic compounds	Azoles	Pyrazoles	C10H8N2O	1.64224	1.23348	0.789593	1.33095	1.07741	1.20714	1.21347	0.530774	0.592609	1.13873	0.92693	1.00449	1.22876	0.903717	1.50662	0.0877103	0.4772	0.744739	-0.425194
1002	2-(5-Methyl-2-furyl)-1H-benzimidazole	2.71	level2			199.086	24.7	POS		78706-11-3		Organoheterocyclic compounds	Benzimidazoles		C12H10N2O	1.30075	1.70045	1.0998	1.01058	1.02491	1.35499	1.24858	0.819971	0.951752	1.21136	0.847474	0.915308	1.35881	1.01745	1.34809	0.128542	0.508806	0.814883	-0.295336
1003	Probucol	2.71	level2			515.303	23.4	NEG	HMDB0015537	23288-49-5	C07373	Benzenoids	Benzene and substituted derivatives	Phenylpropanes	C31H48O2S2	0.669356	0.184933	0.186997	1.33206	0.44491	1.37041	0.69811	1.45227	1.40746	0.441106	1.57108	0.879373	0.40443	1.02595	1.00157	0.309874	0.646062	1.46962	0.555439
1004	2-Aminopyridine	2.71	level2			95.0602	23.2	POS		504-29-0		Organoheterocyclic compounds	Pyridines and derivatives	Aminopyridines and derivatives	C5H6N2	1.31019	0.900332	0.977643	0.840104	1.0566	1.03954	1.02073	0.926233	0.964691	1.22054	1.29595	1.05355	1.06313	1.08735	0.396069	0.472104	0.749871	1.06526	0.0912066
1005	6-Hydroxytropinone	2.71	level2			156.102	22.5	POS		5932-53-6		Alkaloids and derivatives	Tropane alkaloids		C8H13NO2	2.07983	1.0643	0.818744	1.68077	0.535168	0.816949	1.16596	0.820691	1.26557	1.48151	1.28578	1.56142	0.698176	1.18552	0.201873	0.945842	0.981478	1.01678	0.0240068
1006	2-[(2-Furylmethyl)amino]-2-methyl-1-propanol	2.71	level2			170.117	20.5	POS		889949-94-4		Organic nitrogen compounds	Organonitrogen compounds	Amines	C9H15NO2	0.908993	5.06389	1.09027	2.12092	1.52042	2.25127	2.15929	1.28599	1.70971	3.63408	1.51518	2.80604	1.42272	2.06229	0.181896	0.897025	0.960916	0.955075	-0.066314
1007	Platanic acid	2.71	level2			457.331	20.1	NEG		1519568		Lipids and lipid-like molecules	Steroids and steroid derivatives	Oxosteroids	C29H46O4	0.425944	0.353203	0.554549	1.20835	0.621066	0.690905	0.642337	1.32975	1.22894	0.704756	1.80194	2.4123	0.5196	1.33288	1.58448	0.0510426	0.440486	2.07505	1.05315
1008	4-Amino-2-(1,3-benzothiazol-2-yl)phenol	2.71	level2			243.058	17.2	POS		30616-38-7		Organoheterocyclic compounds	Benzothiazoles		C13H10N2OS	0.729127	1.65004	0.934674	0.670105	1.08215	0.956696	1.0038	0.366	0.346006	1.20587	0.367186	0.515231	0.823867	0.604026	1.58008	0.0750904	0.466956	0.601741	-0.732786
1009	Carvacrol	2.71	level2			151.112	17	POS								1.30387	1.49012	0.81031	1.09226	0.517305	1.08587	1.04996	1.16056	1.36845	0.526532	0.975403	0.892555	0.82412	0.957937	0.264457	0.628644	0.837691	0.912359	-0.132327
1011	alpha-TOCHOPHERYL ACETATE	2.71	level2			490.425	15.2	POS								1.30457	1.34438	0.937387	1.03254	1.06412	0.478065	1.02684	0.960051	0.813111	0.921454	0.965112	0.770182	1.04462	0.912421	0.443361	0.426629	0.724592	0.888569	-0.170444
1012	Laurylsulfuric acid	2.71	level2			265.147	13.5	NEG		151-41-7		Fatty acids	Fatty acyls	Fatty alcohols	C12H26O4S	1.25781	0.274362	0.567758	0.887744	0.570163	0.860064	0.736316	0.867495	0.738801	0.75868	1.7939	0.000579978	0.81985	0.829884	0.503565	0.73752	0.890936	1.12708	0.172584
1013	4-(4-Piperidinyl)morpholine	2.71	level2			171.149	3.4	POS		53617-35-9		Organoheterocyclic compounds	Piperidines	Aminopiperidines	C9H18N2O	2.09061	1.09258	1.11183	1.00136	1.03428	1.04146	1.22869	0.855109	0.896733	0.918709	0.913363	0.938366	0.861557	0.897306	1.67294	0.114009	0.497426	0.730297	-0.453444
1014	Tetradecenedioylcarnitine	2.71	level2			400.269	148.4	POS	HMDB0241367			Lipids and lipid-like molecules	Fatty Acyls	Fatty acid esters	C21H37NO6	1.34414	0.88326	0.984128	0.808573	0.995075	0.802293	0.969578	0.958082	1.4271	1.13254	0.740824	2.0345	1.15896	1.242	0.912249	0.205726	0.571839	1.28097	0.357239
1015	LPC(18:1)	2.71	level2			522.356	119.9	POS	HMDB0002815	19420-56-5	C03916	Lipids and lipid-like molecules	Glycerophospholipids	Glycerophosphocholines	C26H52NO7P	1.27095	0.464068	0.557181	0.50529	3.13534	0.459677	1.06542	0.62104	0.648043	0.380479	0.761948	0.556325	1.29052	0.709726	0.512079	0.461359	0.74369	0.666149	-0.586084
1016	Eicoseneoylcarnitine	2.71	level2			454.388	90.8	POS				Lipids and lipid-like molecules	Fatty Acyls	Fatty acid esters	C27H51NO4	1.41127	0.558907	0.887205	0.713902	1.60634	0.365838	0.923911	0.621532	0.688584	1.72528	0.660327	0.75229	0.65858	0.851099	0.151681	0.78973	0.914663	0.921192	-0.118426
1017	PE(P-36:4)	2.71	level2			724.529	37.8	POS	HMDB0011352			Lipids and lipid-like molecules	Glycerophospholipids	Glycerophosphoethanolamines	C41H74NO7P	1.15151	0.411391	1.23866	0.344539	4.64422	0.0409227	1.30521	0.176544	0.154836	0.876711	0.0894906	0.784822	1.53396	0.602727	0.555555	0.374278	0.689772	0.461787	-1.1147
1018	Sph(d18:2)	2.71	level2			298.274	31.9	POS	HMDB0242112			Organic nitrogen compounds	Organonitrogen compounds	Amines	C18H35NO2	0.587024	1.771	1.19335	1.38895	0.947952	0.489852	1.06302	1.42776	1.84068	0.856212	0.723138	2.12364	0.77941	1.29181	0.733968	0.484545	0.757876	1.21522	0.281223
1019	2-Methylpropanamine	2.7	level2			74.0964	358.4	POS								0.85612	1.14784	0.917108	0.950114	1.02682	1.10726	1.00088	0.919394	1.00553	1.0134	0.987173	0.933779	0.947615	0.967815	0.375213	0.52392	0.778388	0.966968	-0.0484603
1020	Lys-Ala	2.7	level2			218.15	256.5	POS		17043-71-9		Organic acids and derivatives	Carboxylic acids and derivatives	Amino acids, peptides, and analogues	C9H19N3O3	1.0404	0.750794	0.639097	1.06762	0.654273	1.73548	0.981277	0.765655	0.915453	1.48539	0.606584	0.915878	2.17091	1.14331	0.298591	0.591598	0.816892	1.16513	0.220487
1021	Pitavastatin	2.7	level2			422.177	239.8	POS	HMDB0041991	147511-69-1	C13334	Organoheterocyclic compounds	Quinolines and derivatives	Phenylquinolines	C25H24FNO4	2.29823	1.21776	1.29113	1.31218	1.0716	1.35206	1.42383	1.8834	1.39074	1.27637	0.685683	0.763664	1.95575	1.32593	0.424332	0.736773	0.890737	0.931246	-0.102766
1022	2-Cyclohexyl-5-nitro-1H-benzimidazole	2.7	level2			246.123	235.4	POS		51759-50-3		Organoheterocyclic compounds	Benzimidazoles		C13H15N3O2	1.14566	1.03866	0.905799	0.863821	1.21179	1.09329	1.04317	0.920897	1.37711	1.1822	1.17716	0.953428	1.09536	1.11769	0.598666	0.418232	0.718943	1.07144	0.0995493
1023	Litcubine	2.7	level2			329.163	230.5	POS	HMDB0032110	172924-22-0		Organoheterocyclic compounds	Tetrahydroisoquinolines		C19H22NO4	1.0311	1.91698	1.16402	0.803583	1.38801	1.26704	1.26179	1.4499	1.8777	1.06811	0.944922	1.19288	1.37211	1.3176	0.39244	0.791603	0.915494	1.04424	0.0624465
1024	4-Piperidinecarboxamide	2.7	level2			129.102	227.9	POS		39546-32-2		Organoheterocyclic compounds	Piperidines	Piperidinecarboxylic acids and derivatives	C6H12N2O	0.974949	1.13934	0.736807	0.852286	1.44481	0.820994	0.994864	0.400346	0.898054	0.651035	0.731537	0.729027	1.16508	0.762513	1.30869	0.15022	0.52857	0.766449	-0.383738
1025	Cafestol	2.7	level2			339.191	221	POS	HMDB0035710	469-83-0	C09066	Organoheterocyclic compounds	Naphthofurans		C20H28O3	1.36242	1.63412	1.06625	1.10848	0.767182	1.15681	1.18254	1.45556	1.5121	1.26317	0.910927	0.818065	0.86628	1.13768	0.0636611	0.802233	0.920871	0.962063	-0.0557972
1026	1-(Morpholin-4-ylsulfonyl)piperidine-4-carboxylic acid	2.7	level2			277.086	212.4	NEG		897766-44-8		Organoheterocyclic compounds	Piperidines	Piperidinecarboxylic acids and derivatives	C10H18N2O5S	1.21724	0.688388	0.542265	1.36406	1.13243	0.727514	0.945315	2.14791	2.26145	0.856863	1.77616	1.70348	0.888472	1.60572	1.53855	0.0416314	0.429286	1.69861	0.764356
1027	3-Hydroxyacetaminophen	2.7	level2			168.065	211.6	POS		37519-14-5		Benzenoids	Benzene and substituted derivatives	Anilides	C8H9NO3	1.27968	1.47778	1.08841	1.09435	1.19076	1.19935	1.22172	0.924716	1.04362	1.12248	0.940564	0.743493	0.995966	0.961808	1.81072	0.00818822	0.280365	0.787256	-0.345094
1028	(1S,2S,3R,4R)-4-Amino-1,2,3-cyclopentanetriol	2.7	level2			134.081	210.1	POS		288088-56-2		Organic oxygen compounds	Organooxygen compounds	Alcohols and polyols	C5H11NO3	1.26274	1.52408	0.879389	1.19368	1.01193	1.34604	1.20298	1.11851	1.01879	1.40542	0.540976	0.696316	0.711875	0.915313	1.14066	0.106709	0.492557	0.760874	-0.39427
1029	Brucine	2.7	level2			395.195	208.7	POS		357-57-3		Alkaloids	Tryptophan alkaloids	Strychnos type	C23H26N2O4	1.13995	2.56402	1.53956	0.73879	1.29632	0.704603	1.33054	2.13858	2.23896	1.36735	1.00243	1.49226	1.09184	1.55524	0.811978	0.537321	0.786724	1.16888	0.225121
1030	2',3'-Isopropylideneinosine	2.7	level2			307.104	208.4	NEG		87970		Nucleosides, nucleotides, and analogues	Purine nucleosides		C13H16N4O5	1.51393	0.622338	0.539683	1.59222	1.16917	0.808011	1.04089	1.07675	1.85233	0.933643	1.05017	1.07159	0.690322	1.11247	0.446385	0.77545	0.908408	1.06876	0.0959425
1031	2-(4-Quinazolinylamino)ethanol	2.7	level2			190.097	205.9	POS		5423-59-6		Organoheterocyclic compounds	Diazanaphthalenes	Benzodiazines	C10H11N3O	1.78675	0.93021	0.961851	0.663313	0.784557	0.871454	0.999689	0.786272	0.877122	0.682357	0.832209	0.788032	1.0502	0.836032	0.888574	0.37594	0.690791	0.836291	-0.257922
1032	Cyclo(glycylprolyl)	2.7	level2			155.081	205.2	POS		19179-12-5		Amino acids and Peptides			C7H10N2O2	1.18825	1.27618	1.06457	1.19505	1.0038	1.0065	1.12239	1.1605	1.25064	1.09464	0.974998	0.853007	1.12406	1.07631	0.394408	0.547442	0.791958	0.958941	-0.0604858
1033	1,7-Dioxa-4,10-diazacyclododecane	2.7	level2			175.144	190.3	POS		294-92-8		Organic nitrogen compounds	Organonitrogen compounds	Amines	C8H18N2O2	1.1354	1.2768	1.06101	2.55704	0.593237	3.10796	1.62191	1.51519	0.940098	2.23596	2.00227	0.907122	0.872142	1.41213	0.0966114	0.664664	0.856982	0.87066	-0.199818
1034	1-Methyl-4-piperidinecarboxylic acid	2.7	level2			144.101	181.5	POS		68947-43-3		Organoheterocyclic compounds	Piperidines	Piperidinecarboxylic acids and derivatives	C7H13NO2	1.26257	1.13794	0.94926	1.28351	0.967347	1.1773	1.12966	0.984732	1.15775	0.941933	1.05541	0.754488	1.14143	1.00596	1.0484	0.173924	0.545167	0.890499	-0.167314
1035	1-[3-(2,6-Dimethoxyphenoxy)-2-methylpropyl]-4-methylpiperazine	2.7	level2			309.217	180	POS		487012-76-0		Benzenoids	Benzene and substituted derivatives	Methoxybenzenes	C17H28N2O3	1.13881	1.12219	0.960858	1.04745	1.00985	1.02692	1.05101	1.23878	1.59233	1.15859	1.0422	1.13314	1.00355	1.19476	1.33933	0.164881	0.539491	1.13677	0.184947
1036	3-Aminononanoic acid	2.7	level2			172.134	176	NEG		102653-40-7		Organic acids and derivatives	Carboxylic acids and derivatives	Amino acids, peptides, and analogues	C9H19NO2	1.43558	0.449785	0.484595	1.66928	1.03478	0.691746	0.960962	1.12253	1.29123	0.658669	1.40755	1.87215	0.684029	1.17269	0.67869	0.467452	0.746529	1.22033	0.287274
1037	3-Propyl-1H-pyrazole-5-carboxylic acid	2.7	level2			155.081	175.8	POS		76424-47-0		Organoheterocyclic compounds	Azoles	Pyrazoles	C7H10N2O2	2.46538	1.55817	1.39799	1.4717	1.33144	1.42498	1.60828	0.766062	0.809936	0.920335	1.0437	0.566761	1.22342	0.88837	2.14336	0.00452208	0.222601	0.552374	-0.856283
1038	Dimethylethanolamine	2.7	level2			90.0912	175.4	POS	HMDB0032231	108-01-0	C04308	Organic nitrogen compounds	Organonitrogen compounds	Amines	C4H11NO	0.478529	1.1738	0.642235	1.65109	0.527475	0.52136	0.832415	0.60016	1.45063	2.65475	0.589971	0.657793	0.548082	1.08356	0.588789	0.539422	0.787423	1.30171	0.380408
1039	Sulfadimidine	2.7	level2			279.09	174	POS								2.15175	1.00915	1.37982	1.30307	1.1596	1.20718	1.36843	1.3516	1.73478	1.10041	1.00313	0.770654	1.04746	1.16801	0.720706	0.371372	0.687965	0.853538	-0.228473
1040	CE(5:0)	2.7	level2			493.4	171.4	POS	HMDB0003442	2127969	C02530	Lipids and lipid-like molecules	Steroids and steroid derivatives	Steroid esters	C32H54O2	1.51963	0.506052	0.392846	0.491858	1.02504	1.28878	0.870701	0.98925	2.14444	0.769463	0.446286	0.0303863	0.225601	0.76757	0.581455	0.783628	0.911592	0.881554	-0.181879
1041	3-Hydroxyhexadecanoylcarnitine	2.7	level2			416.337	163.2	POS	HMDB0013336			Lipids and lipid-like molecules	Fatty Acyls	Fatty acid esters	C23H45NO5	0.923841	1.30622	0.904211	1.09178	1.02448	0.900462	1.02516	1.45368	1.53379	1.22829	0.91655	0.951783	1.03439	1.18641	1.17923	0.226071	0.587553	1.15729	0.210752
1042	SILDENAFIL	2.7	level2			473.199	158	NEG	HMDB0005039	139755-83-2	C07259	Benzenoids	Benzene and substituted derivatives	Benzenesulfonamides	C22H30N6O4S	0.259475	0.127981	0.222731	0.238273	0.95231	0.411685	0.368742	0.791928	0.680388	0.777965	0.622375	1.4007	0.649054	0.820401	1.80905	0.0247399	0.392752	2.22486	1.15372
1043	2-[(1-Methyl-1H-pyrazolo[3,4-d]pyrimidin-4-yl)amino]ethanol	2.7	level2			194.103	157.9	POS		5334-71-4		Organoheterocyclic compounds	Pyrazolopyrimidines	Pyrazolo[3,4-d]pyrimidines	C8H11N5O	1.17188	1.09112	0.972961	0.992313	0.988123	1.07104	1.04791	0.782906	0.938895	1.50591	0.76457	0.960275	1.10998	1.01042	0.539082	0.758402	0.900491	0.96423	-0.0525503
1044	4-Hydroxy-3-[2-(1H-imidazol-5-yl)ethyl]-4,5,5-trimethyl-1,3-oxazolidin-2-one	2.7	level2			240.134	156.5	POS		727679-84-7		Organoheterocyclic compounds	Azolidines	Oxazolidines	C11H17N3O3	1.28261	1.05155	1.25368	1.26097	1.04486	1.08215	1.16264	1.63692	1.70103	0.817737	1.03809	1.14518	1.20696	1.25765	0.480157	0.545885	0.790984	1.08172	0.113333
1045	Tramadol	2.7	level2			264.195	154.7	POS	HMDB0014339	27203-92-5	C07153	Benzenoids	Phenol ethers	Anisoles	C16H25NO2	1.1317	1.32879	0.966773	1.09738	1.17898	0.954278	1.10965	1.40656	1.57059	1.18144	0.975658	0.943879	1.12825	1.20106	0.752618	0.446623	0.735493	1.08238	0.114206
1046	(+|-)-2-(2-Furanyl)pyrrolidine	2.7	level2			138.091	153.2	POS								1.27596	1.38321	0.989874	1.06866	1.00111	1.09851	1.13622	1.06378	1.16995	0.910904	0.835745	0.814384	0.92688	0.953607	1.36212	0.0592283	0.448496	0.839279	-0.252778
1047	Strevertene A	2.7	level2			581.332	149.2	POS		235090-14-9		Polyketides	Macrolides	Polyene macrolides	C31H48O10	0.864313	2.49157	1.4083	1.71603	0.537162	0.640109	1.27625	1.37204	1.97323	1.99661	1.16898	0.076457	0.753755	1.22351	0.23184	0.904672	0.963714	0.958679	-0.0608803
1048	N-(4-Piperidinyl)acetamide	2.7	level2			143.118	141.9	POS		5810-56-0		Organoheterocyclic compounds	Piperidines		C7H14N2O	2.13525	1.83141	1.29795	1.29402	1.24271	1.01693	1.46971	0.921981	1.16562	1.11222	0.401827	0.436828	1.4834	0.920311	1.43506	0.0491407	0.437646	0.626185	-0.675338
1049	Ile-Pro	2.7	level2			229.154	141.9	POS		37462-92-3		Amino acids and Peptides	Small peptides	Dipeptides	C11H20N2O3	1.26357	1.05447	0.858121	1.25012	0.896466	1.48616	1.13482	0.766041	0.849015	0.935	0.795666	1.02691	1.35052	0.953858	1.1937	0.202256	0.568091	0.840539	-0.250614
1050	Anisomycin	2.7	level2			266.139	140.6	POS				Alkaloids	Ornithine alkaloids	Pyrrolidine alkaloids	C14H19NO4	2.06708	1.6303	1.18256	1.3894	1.34927	1.34288	1.49358	1.53699	1.46828	1.25192	0.7096	0.726104	1.01253	1.11757	1.23821	0.0833237	0.473465	0.748249	-0.418411
1051	Ile-Thr	2.7	level2			233.149	140.5	POS		59652-61-8		Organic acids and derivatives	Carboxylic acids and derivatives	Amino acids, peptides, and analogues	C10H20N2O4	0.315858	0.289321	0.498046	0.309224	0.832287	1.21385	0.576431	1.52031	1.24075	1.64483	1.13107	0.903317	1.04079	1.24684	1.95143	0.00581847	0.244567	2.16304	1.11306
1052	Cucurbitin	2.7	level2			131.081	128.6	POS		80546-88-9		Organic acids and derivatives	Carboxylic acids and derivatives	Amino acids, peptides, and analogues	C5H10N2O2	1.22283	1.34353	1.64489	0.993417	1.26156	0.947474	1.23562	0.462259	0.544262	1.54411	0.434272	0.762171	1.11944	0.811086	1.57783	0.0679376	0.458147	0.656421	-0.607306
1053	Formoterol	2.7	level2			345.18	125.1	POS	HMDB0015118	73573-87-2	C07805	Benzenoids	Benzene and substituted derivatives	Phenethylamines	C19H24N2O4	1.18948	1.24122	1.03785	1.1215	1.16247	0.975532	1.12134	0.823319	1.00418	1.0552	0.761124	0.734279	0.961931	0.890005	1.80265	0.00689066	0.265104	0.793695	-0.333344
1054	1-(1Z-Octadecenyl)-sn-glycero-3-phosphocholine	2.7	level2			508.376	123.1	POS		97802-55-6		Lipids and lipid-like molecules	Glycerophospholipids	Glycerophosphocholines	C26H54NO6P	6.96256	0.551772	0.79725	0.518776	2.35841	0.578918	1.96128	0.574811	0.965376	0.436787	0.575144	0.767081	1.00863	0.721305	0.994018	0.287954	0.630405	0.367773	-1.44311
1055	5,6,7,8-Tetrahydro-4-methylquinoline	2.7	level2			148.112	122.3	POS	HMDB0029709	28971-03-1		Organoheterocyclic compounds	Quinolines and derivatives	Hydroquinolines	C10H13N	1.1924	1.26456	0.990574	0.951262	1.15417	0.912705	1.07761	0.768132	0.929219	0.9637	0.786137	0.714128	1.10843	0.878292	1.61314	0.0403894	0.426154	0.815035	-0.295066
1056	5-Methoxy-4-methyl-2,4-dihydro-3H-1,2,4-triazol-3-one	2.7	level2			130.061	111.9	POS		135302-13-5		Organic oxygen compounds	Organooxygen compounds	Ethers	C4H7N3O2	1.31802	1.07468	1.07141	1.16138	0.621263	1.22428	1.07851	1.38571	1.07835	1.05444	0.963378	0.655299	1.2521	1.06488	0.0293187	0.925812	0.972992	0.987365	-0.0183448
1057	3,5-Dinitroaniline	2.7	level2			182.021	111.4	NEG		618-87-1		Benzenoids	Benzene and substituted derivatives	Aniline and substituted anilines	C6H5N3O4	1.54048	0.540845	0.411411	1.77573	0.930079	0.701388	0.983322	1.14536	1.11368	0.769877	1.1197	1.51205	0.734617	1.06588	0.543729	0.752833	0.898358	1.08396	0.11631
1058	Val-Trp	2.7	level2			304.165	110.9	POS		24587-37-9		Organic acids and derivatives	Carboxylic acids and derivatives	Amino acids, peptides, and analogues	C16H21N3O3	0.69979	0.761657	0.903454	0.984945	0.815463	1.44342	0.934789	1.16243	1.04963	1.10674	1.01149	0.98168	1.18488	1.08281	1.22688	0.245319	0.601306	1.15835	0.212067
1059	Isoleucylvaline	2.7	level2			231.17	107.3	POS								0.745378	0.990175	0.786406	0.782514	0.93844	1.03393	0.879475	1.249	1.17456	1.50487	0.922541	0.838343	1.31989	1.1682	1.67578	0.0293759	0.399513	1.32829	0.409573
1061	Ile-Met	2.7	level2			261.127	96.8	NEG		42384-14-5		Organic acids and derivatives	Carboxylic acids and derivatives	Amino acids, peptides, and analogues	C11H22N2O3S	0.542577	0.227468	0.135789	0.820385	0.617462	0.497866	0.473591	2.00169	1.38206	0.750035	1.37346	1.29426	0.613015	1.23575	1.8564	0.00766733	0.275766	2.60933	1.38368
1062	3-(2-Chlorophenyl)-1H-pyrazol-5-amine	2.7	level2			192.034	96.5	NEG		126520-01-2		Organoheterocyclic compounds	Azoles	Pyrazoles	C9H8ClN3	1.05143	0.449003	0.409827	1.30704	1.05023	0.695869	0.827233	0.714756	1.17898	0.588461	1.20856	1.58926	0.756086	1.00602	0.640054	0.426801	0.724605	1.21612	0.28229
1063	1,3-Oxazinan-2-imine	2.7	level2			101.071	93.5	POS		1848-68-6		Organic acids and derivatives	Carboximidic acids and derivatives	Carboximidic acids	C4H8N2O	1.56014	1.14977	0.939228	0.702813	0.737789	0.871674	0.993569	0.567367	0.982686	0.44972	0.643403	0.7195	0.913234	0.712652	1.44072	0.100151	0.487736	0.717264	-0.479424
1064	Atomoxetine	2.7	level2			256.17	84.1	POS		83015-26-3		Benzenoids	Phenol ethers		C17H21NO	0.432368	1.10699	0.589276	1.16281	1.14062	0.945603	0.896278	1.68138	1.86861	1.18815	1.0177	1.00545	0.974163	1.28924	1.55007	0.082068	0.472771	1.43844	0.524508
1065	Phenyltriethylammonium cation	2.7	level2			178.159	71.4	POS		310-24-7		Benzenoids	Benzene and substituted derivatives	Aniline and substituted anilines	C12H20N	1.04338	1.2487	1.02877	1.02155	1.07662	0.969748	1.0648	1.05721	1.30741	1.20108	0.900357	0.928103	1.16335	1.09292	0.345472	0.720246	0.883181	1.02641	0.0376085
1066	3,3',5,5'-Tetramethylbenzidine	2.7	level2			241.171	65.3	POS		54827-17-7		Benzenoids	Benzene and substituted derivatives	Biphenyls and derivatives	C16H20N2	1.18549	0.776561	0.856995	0.92976	1.00428	1.16376	0.98614	0.581838	1.03777	1.16598	1.08011	1.08743	0.864498	0.969603	0.340798	0.883978	0.955696	0.98323	-0.0243988
1067	N-Methyl-1-deoxynojirimycin	2.7	level2			178.107	48.3	POS	HMDB0035360	69567-10-8		Organoheterocyclic compounds	Piperidines		C7H15NO4	0.80302	1.97558	1.38261	1.21589	1.62252	0.707042	1.28444	0.995618	1.80139	1.16364	0.708496	1.71298	1.23954	1.27028	0.116722	0.957881	0.986224	0.988972	-0.0159991
1068	[(1S)-1-Benzyl-2-[[5-(3-methyl-2H-indazol-5-yl)-3-pyridyl]oxy]ethyl]amine	2.7	level2			357.173	48.2	NEG		552325-73-2		Benzenoids	Benzene and substituted derivatives	Phenethylamines	C22H22N4O	0.871625	0.422353	0.358834	1.29637	0.870136	0.595832	0.735858	0.92583	1.32224	1.64018	0.462453	1.69936	0.887605	1.15628	1.21238	0.11452	0.497588	1.57133	0.65199
1069	5-Methylisoxazol-3-amine	2.7	level2			99.055	42.4	POS		1072-67-9		Organoheterocyclic compounds	Imidolactams		C4H6N2O	0.972408	1.01576	1.53201	1.34552	0.641149	1.06437	1.0952	0.643288	0.814694	1.0064	0.660606	1.2922	1.19747	0.935777	0.778419	0.368162	0.685995	0.854434	-0.226959
1070	Bindone	2.7	level2			273.055	41.4	NEG		1707-95-5		Benzenoids	Indanes	Indanones	C18H10O3	0.849606	0.402532	0.416342	1.29675	1.05598	0.663476	0.780782	1.39783	1.65977	0.721667	1.24396	1.71442	0.694018	1.23861	1.38921	0.0778463	0.470406	1.58637	0.665731
1071	1,2-Dipalmitoleoyl-sn-glycero-3-phosphocholine	2.7	level2			730.536	40.5	POS		4724-96-3		Lipids and lipid-like molecules	Glycerophospholipids	Glycerophosphocholines	C40H76NO8P	0.656971	0.665425	1.46704	0.73334	2.45938	0.202873	1.03084	0.780833	0.8029	0.54148	0.631041	0.492293	1.72649	0.829173	0.107578	0.606802	0.825633	0.804367	-0.314075
1072	2,4-Diamino-6,7-dimethoxyquinazoline	2.7	level2			221.103	38.9	POS	HMDB0060724			Organoheterocyclic compounds	Diazanaphthalenes	Benzodiazines	C10H12N4O2	1.31201	0.942604	0.918704	0.862191	1.00328	0.762919	0.96695	0.720174	0.87084	1.10366	0.966251	0.78301	1.16258	0.934418	0.485932	0.762961	0.902914	0.966356	-0.0493732
1073	(6R,12aS,12bS,13R)-8,9-Dimethoxy-5,6-dihydro-3H,4H-6,12b,12a-(propane[1,1,3]triyl)-3a,10b-diazabenzo[7,8]cycloocta[1,2,3-cd]inden-11(12H)-one	2.7	level2			353.185	37.9	POS		321239		Alkaloids	Tryptophan alkaloids	Aspidosperma type	C21H24N2O3	1.10138	1.10642	0.925773	0.969878	0.900082	1.03478	1.00638	1.04487	1.29542	1.09652	1.08526	1.2175	0.874423	1.10233	1.04362	0.197749	0.564191	1.09534	0.131377
1074	1-O-Hexadecyl-2-O-(4Z,7Z,10Z,13Z,16Z,19Z-docosahexaenoyl)-sn-glyceryl-3-phosphorylcholine	2.7	level2			792.593	35.9	POS		132213-85-5		Lipids and lipid-like molecules	Glycerophospholipids	Glycerophosphocholines	C46H82NO7P	1.27748	0.593076	0.9633	0.613638	2.17422	0.293635	0.985892	0.464519	0.97249	0.591211	0.662157	0.529191	1.60923	0.804799	0.367254	0.591586	0.816892	0.816315	-0.292802
1075	Cyperanic acid	2.7	level2			265.144	35.7	NEG		117869-89-3		Terpenoids	Sesquiterpenoids	Iphionane sesquiterpenoids	C15H22O4	1.84444	0.380343	0.457372	1.34146	0.569772	0.878368	0.911961	1.37036	1.26788	0.656079	2.00089	2.20533	1.48116	1.49695	1.1941	0.103205	0.489951	1.64146	0.714983
1076	Aprobarbital	2.7	level2			211.107	30	POS	HMDB0015441	28157	C07826	Organoheterocyclic compounds	Diazines	Pyrimidines and pyrimidine derivatives	C10H14N2O3	1.29818	1.31257	0.708664	0.997873	1.00255	0.964446	1.04738	0.778851	0.799311	1.52181	0.702853	0.812022	1.02695	0.940299	0.724655	0.506237	0.769641	0.897762	-0.155595
1077	Di-p-coumaroylputrescine	2.7	level2			381.18	25.6	POS		37946-59-1		Phenylpropanoids and polyketides	Cinnamic acids and derivatives	Hydroxycinnamic acids and derivatives	C22H24N2O4	8.43011	0.349836	0.879231	0.208374	0.349643	0.198605	1.73597	1.28973	0.590836	0.843213	0.253964	0.260525	0.359947	0.599703	0.232661	0.438212	0.730183	0.345458	-1.53342
1078	(25S)-7-Dafachronic acid	2.7	level2			415.32	25.5	POS		949004-12-0		Lipids and lipid-like molecules	Steroids and steroid derivatives	Bile acids, alcohols and derivatives	C27H42O3	0.885259	0.614414	0.610608	0.850844	0.831254	1.69854	0.915153	1.1133	1.21579	1.14616	1.16217	1.35206	1.12486	1.18572	1.37904	0.163372	0.538668	1.29566	0.373683
1079	4'-Methoxy-.alpha.-pyrrolidinopropiophenone	2.7	level2			234.148	16.8	POS		478243-09-3		Organic oxygen compounds	Organooxygen compounds	Carbonyl compounds	C14H19NO2	0.947938	1.16632	1.15097	0.997127	0.784231	1.19446	1.04017	0.806143	1.04241	0.960306	0.816837	0.931036	1.02855	0.930881	0.963217	0.187774	0.555431	0.894927	-0.160158
1080	Methylgingerol	2.7	level2			307.19	16.2	NEG	HMDB0029852			Benzenoids	Benzene and substituted derivatives	Methoxybenzenes	C18H28O4	1.42344	0.394333	0.579011	1.6411	1.3705	0.48154	0.981654	0.564668	0.795657	0.790465	1.24994	2.6082	0.933857	1.15713	0.298419	0.653624	0.851567	1.17876	0.237266
1083	DL-m-Tyrosine	2.7	level2			182.081	198	POS				Organic acids and derivatives	Carboxylic acids and derivatives	Amino acids, peptides, and analogues	C9H11NO3	1.12067	1.1233	0.915379	1.09569	1.08192	1.01975	1.05945	0.881386	0.984001	1.15214	0.944478	0.951363	0.957272	0.97844	1.21892	0.133759	0.512542	0.923536	-0.11476
1084	LPE(17:1)	2.7	level2			466.294	124.9	POS				Lipids and lipid-like molecules	Glycerophospholipids	Glycerophosphoethanolamines	C22H44NO7P	1.93324	1.02055	0.989823	0.373702	1.41075	0.44393	1.02867	0.448768	0.394252	0.840183	0.411402	0.914944	1.46459	0.74569	0.866667	0.360387	0.680757	0.724909	-0.464128
1085	1-[4-(2-Methoxyphenyl)-1-piperazinyl]-3-(1-naphthyloxy)-2-propanol	2.69	level2			393.216	302.7	POS		57149-07-2		Organoheterocyclic compounds	Diazinanes	Piperazines	C24H28N2O3	2.39023	1.00192	0.827898	1.21053	0.592841	1.25014	1.21226	1.45781	1.38788	1.34926	0.765641	1.21799	1.45122	1.27163	0.393657	0.834875	0.935605	1.04898	0.0689838
1087	1-(4-Aminobutyl)urea	2.69	level2			132.113	240.8	POS		6851-51-0		Organic acids and derivatives	Carboximidic acids and derivatives	Carboximidic acids	C5H13N3O	1.03377	7.95723	0.61474	1.34556	1.62309	0.565137	2.18992	0.290644	0.315762	0.368674	0.250354	0.644254	0.872698	0.457065	1.70808	0.197797	0.564191	0.208713	-2.26041
1088	4,4-Dimethyl-4,5-dihydro-1,3-oxazol-2-amine	2.69	level2			115.086	240.7	POS		52832-91-4		Organoheterocyclic compounds	Azolines	Oxazolines	C5H10N2O	1.03221	7.65507	0.623952	1.36788	1.59954	0.593994	2.14544	0.326947	0.353376	0.406566	0.279937	0.651344	0.850441	0.478102	1.69109	0.195173	0.561917	0.222845	-2.16589
1089	1,2,3,6-Tetrahydropyridine-4-carboxylic acid	2.69	level2			128.071	238.9	POS		64603-90-3		Organoheterocyclic compounds	Pyridines and derivatives	Hydropyridines	C6H9NO2	1.0969	0.919044	1.01664	0.850279	0.559807	1.19518	0.939641	0.568749	0.912917	0.611884	0.732419	0.733404	0.495334	0.675784	1.46542	0.0366623	0.417245	0.719194	-0.475546
1090	Imazamox	2.69	level2			306.145	238.5	POS	HMDB0253404		C18598	Organic acids and derivatives	Carboxylic acids and derivatives	Amino acids, peptides, and analogues	C15H19N3O4	0.970004	1.16787	0.882171	0.941294	1.09094	0.92948	0.99696	0.964373	1.25502	1.20642	0.914601	0.901658	1.3141	1.09269	0.791247	0.302423	0.641589	1.09603	0.132282
1091	8-Benzyl-1,3,8-triazaspiro[4.5]decane-2,4-dione	2.69	level2			260.139	228.6	POS		28936-94-9		Organoheterocyclic compounds	Piperidines	Benzylpiperidines	C14H17N3O2	1.93125	1.19923	1.08937	1.09887	0.956934	1.13915	1.2358	1.30366	1.28429	1.25775	0.976069	1.00793	1.21608	1.1743	0.268292	0.699073	0.87343	0.950232	-0.0736487
1092	Ile-Lys	2.69	level2			258.182	223	NEG		22677-60-7		Organic acids and derivatives	Carboxylic acids and derivatives	Amino acids, peptides, and analogues	C12H25N3O3	0.776464	0.319636	0.354187	1.17943	0.967583	0.768163	0.727577	1.26449	1.32178	0.935989	1.61965	1.57965	0.895052	1.26943	1.63529	0.0157317	0.351052	1.74474	0.803015
1093	5-Isopropyl-3-isoxazolecarboxylic acid	2.69	level2			156.065	219	POS		89776-74-9		Organoheterocyclic compounds	Azoles	Isoxazoles	C7H9NO3	1.40411	1.52433	0.951802	1.19437	0.559364	1.09502	1.1215	0.910072	0.864993	1.33701	0.814813	0.601484	0.814587	0.890493	0.864641	0.209139	0.573489	0.794019	-0.332754
1094	Arg-Leu	2.69	level2			288.202	211.6	POS		1188-24-5		Organic acids and derivatives	Carboxylic acids and derivatives	Amino acids, peptides, and analogues	C12H25N5O3	0.901039	1.17722	0.997421	0.269328	0.85736	0.456715	0.776514	1.39822	1.56811	1.47152	1.18691	0.733188	1.34028	1.28304	1.48099	0.0213415	0.382824	1.6523	0.724479
1095	Glu-Leu	2.69	level2			259.13	207.7	NEG		5969-52-8		Organic acids and derivatives	Carboxylic acids and derivatives	Amino acids, peptides, and analogues	C11H20N2O5	0.891917	0.487527	0.633885	1.36637	1.34289	1.10984	0.972072	1.0105	0.99633	0.819138	0.933413	1.11339	1.13655	1.00155	0.410347	0.856917	0.94524	1.03033	0.0431043
1096	Convolvamine	2.69	level2			306.169	205.3	POS		500-56-1		Benzenoids	Benzene and substituted derivatives	Benzoic acids and derivatives	C17H23NO4	1.64353	1.43601	0.90943	1.24484	1.12558	1.13707	1.24941	0.974122	1.19419	1.19045	1.07559	0.773163	0.752344	0.993309	1.28027	0.0820241	0.472771	0.795023	-0.330932
1097	Methocarbamol	2.69	level2			242.102	200.6	POS	HMDB0014567	532-03-6		Benzenoids	Phenol ethers	Anisoles	C11H15NO5	0.888112	1.18577	0.937141	0.898687	1.26027	1.11897	1.04816	0.88431	0.785754	0.879732	0.797073	0.659665	0.968344	0.829146	1.65898	0.0193615	0.373276	0.791051	-0.338158
1098	Conivaptan	2.69	level2			499.214	194.4	POS								1.67856	1.25581	0.976226	1.25874	0.137808	1.05772	1.06081	0.803146	0.83918	0.247151	0.804053	0.0951359	2.55412	0.890465	0.581591	0.689641	0.868239	0.839421	-0.252533
1099	Luminol	2.69	level2			178.061	190.2	POS	HMDB0254204			Organoheterocyclic compounds	Diazanaphthalenes	Benzodiazines	C8H7N3O2	0.960729	0.658997	0.930266	0.800678	1.06463	1.01683	0.905354	0.616857	0.79124	0.882655	0.948865	1.13279	0.862955	0.872561	0.478183	0.731392	0.888196	0.963778	-0.0532273
1100	1,3-Bis(2-methyl-2-propenyl)-1,3,5-triazinane-2,4,6-trione	2.69	level2			238.118	187.4	POS		7580-63-4		Organoheterocyclic compounds	Triazines	Triazinones	C11H15N3O3	1.14681	1.30736	1.14355	1.49759	1.11277	0.681478	1.14826	0.785202	0.716126	0.697513	0.75181	0.714799	0.764232	0.73828	1.93311	0.0135226	0.334935	0.642956	-0.637209
1101	Creatine, ethyl ester	2.69	level2			160.108	185.8	POS		15366-29-7		Organic acids and derivatives	Carboxylic acids and derivatives	Amino acids, peptides, and analogues	C6H13N3O2	1.58681	1.30225	0.896384	1.24453	1.0006	1.11795	1.19142	0.747694	0.983678	1.10418	0.853183	0.749656	1.05361	0.915334	1.62542	0.0416448	0.429286	0.76827	-0.380314
1102	N-Acetylvanilalanine	2.69	level2			254.102	180.8	POS	HMDB0011716			Organic acids and derivatives	Carboxylic acids and derivatives	Amino acids, peptides, and analogues	C12H15NO5	1.3874	1.54395	1.26532	1.26028	1.08635	1.05067	1.26566	1.31503	1.51098	1.32749	0.956114	0.959904	0.93407	1.16726	0.484077	0.453859	0.739668	0.922257	-0.116759
1103	N-Phenylbenzo[cd]indol-2-amine	2.69	level2			245.106	172	POS		67880-02-8		Benzenoids	Naphthalenes		C17H12N2	1.01563	1.28164	1.07731	1.10389	1.05272	0.961739	1.08216	1.20182	1.37814	1.02997	0.762345	0.959689	0.957154	1.04819	0.14468	0.737192	0.890891	0.96861	-0.0460118
1104	1,2,3,4-Tetrahydroisoquinoline-6-carboxylic acid	2.69	level2			178.086	157.4	POS		933752-32-0		Organoheterocyclic compounds	Tetrahydroisoquinolines		C10H11NO2	1.35667	1.1489	0.916092	1.03248	0.939617	0.983433	1.06287	0.87875	1.06208	1.02999	0.832019	0.74424	1.00338	0.925077	1.21252	0.136361	0.515326	0.87036	-0.200316
1106	1-(1-Pyrrolidinyl)-2-propanone	2.69	level2			128.107	155.9	POS	HMDB0040030	54151-38-1		Organoheterocyclic compounds	Pyrrolidines	N-alkylpyrrolidines	C7H13NO	0.990937	1.38234	1.08402	0.854326	0.767686	0.675937	0.959209	0.513477	0.843779	0.961208	0.619623	0.423745	0.802777	0.694102	1.3673	0.0764676	0.468776	0.723619	-0.466698
1107	Ethyl 4-amino-2-(methylsulfanyl)-5-pyrimidinecarboxylate	2.69	level2			214.065	150.6	POS		776-53-4		Organoheterocyclic compounds	Diazines	Pyrimidines and pyrimidine derivatives	C8H11N3O2S	1.2298	0.966564	1.0848	1.23002	0.92129	1.21033	1.10713	1.0347	1.01327	0.900845	0.951946	0.662327	0.878074	0.906861	1.45457	0.0291737	0.399513	0.819107	-0.287876
1108	Milameline	2.69	level2			155.118	148.6	POS		139886-32-1		Organoheterocyclic compounds	Pyridines and derivatives	Hydropyridines	C8H14N2O	1.06428	0.964363	0.880836	1.0024	1.0284	1.16698	1.01788	1.09942	0.856922	1.03773	0.756322	0.904297	1.05089	0.950929	0.764864	0.341538	0.668264	0.934228	-0.098154
1109	L-Erythrulose	2.69	level2			119.035	147.6	NEG	HMDB0006293	533-50-6	C02045	Organic oxygen compounds	Organooxygen compounds	Carbohydrates and carbohydrate conjugates	C4H8O4	0.759787	0.364012	0.662419	1.05115	1.05848	0.508241	0.734014	0.979169	0.94368	0.73301	0.712524	2.36803	1.13268	1.14485	1.16449	0.170392	0.54248	1.55971	0.641276
1110	Isouron	2.69	level2			212.139	145.2	POS		55861-78-4		Organoheterocyclic compounds	Imidolactams		C10H17N3O2	1.10572	1.43607	1.18999	1.32053	1.21438	0.958515	1.2042	1.1611	1.01344	1.25667	1.00249	1.01031	0.975272	1.06988	1.03894	0.131918	0.511183	0.888456	-0.170627
1111	5-(2-Hydroxyethyl)-6-methyl-2-phenyl-4(3H)-pyrimidinone	2.69	level2			231.112	140.9	POS		81172-11-4		Organoheterocyclic compounds	Diazines	Pyrimidines and pyrimidine derivatives	C13H14N2O2	1.3684	1.28839	1.09583	1.2623	0.904098	1.08803	1.16784	1.15004	1.1827	1.3175	0.967935	0.828179	1.10311	1.09158	0.53362	0.457669	0.741466	0.934698	-0.097428
1112	(.alpha.S,1S,2R)-.alpha.-Amino-2-carboxycyclopropaneacetic acid	2.69	level2			158.046	140.3	NEG		117857-95-1		Amino acids and Peptides	Small peptides	Aminoacids	C6H9NO4	2.40318	0.453151	0.685389	1.89231	1.12836	0.898985	1.24356	1.49164	1.884	0.786798	1.72715	1.75595	1.08153	1.45451	0.677732	0.565012	0.800374	1.16963	0.226056
1113	1-(4-Fluorophenyl)-3-(trifluoromethyl)-1H-pyrazol-5-ol	2.69	level2			245.034	136.6	NEG		854678-00-5		Organoheterocyclic compounds	Azoles	Pyrazoles	C10H6F4N2O	2.0924	0.517801	0.369329	1.64079	0.90245	0.554441	1.01287	1.44369	1.39931	1.08573	1.06376	1.21975	0.864923	1.17953	0.85965	0.597508	0.82008	1.16454	0.219762
1114	17-Desacetylnorgestimate	2.69	level2			328.226	135.3	POS		53016-31-2		Lipids and lipid-like molecules	Steroids and steroid derivatives	Estrane steroids	C21H29NO2	1.09744	1.23009	0.911963	1.0403	0.939677	1.15191	1.0619	0.930512	1.07278	1.28882	0.984334	0.885541	1.23735	1.06656	0.0638011	0.95691	0.985924	1.00439	0.00631614
1115	4-Penten-1-one, 3,3,4-trimethyl-1-[1-[(tetrahydro-2H-pyran-4-yl)methyl]-1H-indol-3-yl]-	2.69	level2			340.226	135.2	POS				Organoheterocyclic compounds	Indoles and derivatives	N-alkylindoles	C22H29NO2	2.16537	1.22597	1.31557	1.02695	1.08252	0.920824	1.28953	1.11734	1.22053	1.231	1.31391	1.14704	1.22185	1.20861	0.333687	0.681678	0.864776	0.937247	-0.0934993
1116	2-[4-[(2-Phenyl-1H-imidazol-5-yl)methyl]piperazino]pyrimidine	2.69	level2			319.167	130.8	NEG		178928-68-2		Organoheterocyclic compounds	Diazinanes	Piperazines	C18H20N6	1.01549	0.381196	0.387595	1.40546	0.874303	0.483496	0.757924	1.57342	1.99199	1.1354	2.01049	2.37737	0.821743	1.65174	1.77523	0.0123734	0.32249	2.17929	1.12386
1117	Tetradecanedioic acid	2.69	level2			257.176	130.3	NEG	HMDB0000872	821-38-5		Fatty acids	Fatty Acids and Conjugates	Dicarboxylic acids	C14H26O4	1.11607	0.610659	0.485996	0.851338	0.757036	0.68963	0.751787	1.01544	1.04508	0.673751	1.00327	1.20379	1.01863	0.993327	1.31828	0.0594644	0.449074	1.32129	0.401944
1118	2-Carbamoylpyridine-3-carboxylic acid	2.69	level2			165.03	130.2	NEG		5860-70-8		Organoheterocyclic compounds	Pyridines and derivatives	Pyridinecarboxylic acids and derivatives	C7H6N2O3	0.392289	0.119505	0.462108	0.624011	0.297767	0.1767	0.345397	0.741587	0.612156	0.170024	1.58361	1.06584	0.341315	0.752421	1.16746	0.11541	0.49787	2.17843	1.12329
1119	Mofebutazone	2.69	level2			233.128	126.5	POS		2210-63-1		Benzenoids	Benzene and substituted derivatives		C13H16N2O2	1.32149	1.12691	1.09673	0.680856	1.00988	1.37984	1.10262	1.34098	1.52825	1.07904	1.10555	1.02091	1.16318	1.20632	0.694116	0.43883	0.730246	1.09405	0.129676
1120	5-Isopropyl-5-methylhydantoin	2.69	level2			157.097	120.9	POS		5455-35-6		Organoheterocyclic compounds	Azolidines	Imidazolidines	C7H12N2O2	1.33703	1.56401	1.04621	1.03825	1.03915	1.17981	1.20074	0.905205	0.807695	0.99062	1.01934	0.995315	1.07244	0.965102	1.78166	0.0327779	0.408797	0.803753	-0.315176
1121	Isovalerylalanine	2.69	level2			174.112	120.1	POS	HMDB0000747	68219-63-6		Organic acids and derivatives	Carboxylic acids and derivatives	Amino acids, peptides, and analogues	C8H15NO3	1.02061	1.9898	0.996347	1.08726	0.795299	0.415882	1.05087	1.09879	1.19153	1.06547	0.703958	0.996993	1.34053	1.06621	0.362695	0.948053	0.982354	1.0146	0.020918
1122	Tyr-Ile	2.69	level2			295.164	118.2	POS		40829-32-1		Amino acids and Peptides	Small peptides	Dipeptides	C15H22N2O4	0.556539	0.400298	0.657399	0.588754	0.984099	1.10175	0.714807	1.62589	1.22829	1.25773	1.21629	0.640711	0.991937	1.16014	1.69456	0.027682	0.398123	1.62302	0.698677
1123	1-Behenoyl-2-hydroxy-sn-glycero-3-phosphocholine	2.69	level2			580.433	114.6	POS		125146-65-8		Lipids and lipid-like molecules	Glycerophospholipids	Glycerophosphocholines	C30H62NO7P	1.4439	0.288707	0.597805	0.44862	2.23861	0.0831019	0.850125	0.317594	0.505385	0.437636	0.505755	0.50843	1.06294	0.556291	0.15724	0.437528	0.729617	0.654364	-0.611835
1124	1-(2-Methyl-4-nitrophenyl)pyrrolidine	2.69	level2			207.113	108.6	POS		67828-58-4		Organoheterocyclic compounds	Pyrrolidines	Phenylpyrrolidines	C11H14N2O2	1.0941	1.36322	1.05881	1.21036	1.10656	1.10033	1.15556	1.32231	1.43039	1.22203	0.914731	0.954555	1.04791	1.14865	0.101522	0.944615	0.981053	0.994021	-0.00865113
1125	Methyl 1-hydroxy-9,10-dioxo-9,10-dihydro-2-anthracenecarboxylate	2.69	level2			281.045	106.7	NEG		332102-66-6		Polyketides	Polycyclic aromatic polyketides	Anthraquinones and anthrones	C16H10O5	0.854692	0.441731	0.445288	1.49818	0.98812	0.701392	0.821567	1.44075	1.5782	0.900395	1.14474	1.61362	0.704711	1.2304	1.40969	0.0966209	0.4856	1.49763	0.582678
1126	Vigabatrin	2.69	level2			130.086	105.3	POS	HMDB0015212	60643-86-9	C07500	Organic acids and derivatives	Carboxylic acids and derivatives	Amino acids, peptides, and analogues	C6H11NO2	0.736564	0.727469	1.92646	0.53655	1.32444	0.90678	1.02638	0.71199	1.61879	0.517205	1.01481	0.974547	0.700107	0.922908	0.19785	0.702646	0.874978	0.89919	-0.153302
1127	Isoleucyl-Methionine	2.69	level2			263.142	94.9	POS	HMDB0028913			Organic acids and derivatives	Carboxylic acids and derivatives	Amino acids, peptides, and analogues	C11H22N2O3S	0.745141	0.631559	0.231062	0.308005	0.54338	0.662294	0.52024	1.75537	1.32347	1.1616	0.910393	0.570205	0.800771	1.08697	1.80377	0.0143215	0.342524	2.08936	1.06306
1128	N-Methylcalystegine_C1	2.69	level2			206.102	89.3	POS								0.881159	1.00907	0.785797	0.700029	1.25484	1.02903	0.943321	0.663903	0.612934	1.00816	0.946761	0.88673	0.524344	0.773805	1.13003	0.170064	0.54248	0.820299	-0.285778
1129	1-Pyrrolidineethanol, .alpha.-phenyl-.beta.-propyl-	2.69	level2			234.185	82.1	POS		1445908-49-5		Organic nitrogen compounds	Organonitrogen compounds	Amines	C15H23NO	0.774464	1.47741	0.566303	0.880335	0.718952	0.351362	0.794804	0.917272	1.33195	1.06372	0.872271	0.849573	0.906236	0.99017	1.11068	0.284804	0.628454	1.2458	0.317076
1130	L-Glutamate_5-semialdehyde	2.69	level2			132.065	72.1	POS								1.56214	1.94847	0.728766	1.05523	1.05704	0.997726	1.22489	0.732054	0.968319	1.06632	0.627038	0.921349	1.16432	0.913234	1.19227	0.149656	0.528273	0.745561	-0.423602
1131	2-Oct-7-enylpentanedioic acid	2.69	level2			241.144	69.6	NEG		1083193-56-9		Lipids and lipid-like molecules	Fatty Acyls	Fatty acids and conjugates	C13H22O4	0.822051	0.318615	0.300291	1.13194	0.770437	0.304015	0.607892	1.35684	1.35816	0.703475	1.35255	1.61024	0.69002	1.17855	1.64191	0.0231863	0.391006	1.93875	0.955126
1132	Gln-Met	2.69	level2			276.101	65.8	NEG		114659-59-5		Organic acids and derivatives	Carboxylic acids and derivatives	Amino acids, peptides, and analogues	C10H19N3O4S	1.0188	0.435304	0.380529	1.41991	1.02959	0.486143	0.795046	1.29214	1.30446	0.828076	1.18248	1.46694	0.717987	1.13201	1.26878	0.140074	0.520718	1.42383	0.509781
1133	2-Butoxypyridine	2.69	level2			152.107	63.6	POS		27361-16-6		Organic oxygen compounds	Organooxygen compounds	Ethers	C9H13NO	1.11628	1.01425	0.979733	0.912509	1.3213	1.02181	1.06098	0.915524	0.586452	1.46709	0.747171	0.778886	1.10864	0.93396	0.963017	0.38943	0.698852	0.88028	-0.183966
1134	Methyl 1-piperazinecarboxylate	2.69	level2			145.097	59.9	POS		50606-31-0		Organoheterocyclic compounds	Diazinanes	Piperazines	C6H12N2O2	1.28409	1.5305	1.13853	1.08569	1.26244	1.00431	1.21759	0.892468	0.951931	1.08978	0.726077	0.837027	1.03902	0.922717	1.81942	0.0103121	0.305191	0.75782	-0.400073
1135	5-(5-Methoxycarbonyl-5,8a-dimethyl-2-methylidene-3,4,4a,6,7,8-hexahydro-1H-naphthalen-1-yl)-3-methylpentanoic acid	2.69	level2			349.237	47.4	NEG		721404-00-8		Terpenoids	Diterpenoids	Labdane diterpenoids	C21H34O4	1.10469	0.258597	0.389016	1.76613	0.967191	0.588201	0.845637	1.00355	1.13881	0.577909	1.30699	2.33397	0.747262	1.18475	0.89277	0.342817	0.669392	1.40101	0.48647
1136	5'-Methylthioinosine	2.69	level2			297.066	45.2	NEG		17298-58-7		Nucleosides, nucleotides, and analogues	5'-deoxyribonucleosides	5'-deoxy-5'-thionucleosides	C11H14N4O4S	0.869811	0.292526	1.36758	1.25603	1.15961	0.514785	0.910056	0.968934	1.29426	0.637924	0.81955	2.56444	0.864517	1.19161	0.705883	0.424298	0.7231	1.30938	0.38888
1138	Ser-Met	2.69	level2			235.075	44.4	NEG		484927		Organic acids and derivatives	Carboxylic acids and derivatives	Amino acids, peptides, and analogues	C8H16N2O4S	0.377513	0.615945	0.465358	1.39271	1.32338	0.343325	0.753038	2.61826	2.47477	0.776651	1.02113	1.42536	0.540661	1.47614	1.50473	0.107573	0.493369	1.96025	0.971034
1139	Falimint	2.69	level2			239.102	40.4	POS	HMDB0040988	553-20-8		Benzenoids	Benzene and substituted derivatives	Nitrobenzenes	C11H14N2O4	1.57947	1.59323	1.16032	1.03537	1.09085	0.863704	1.22049	0.694721	0.676599	1.27419	0.588156	0.563201	1.16248	0.826559	1.61695	0.0491301	0.437646	0.677235	-0.562272
1140	(4-Aminophenyl)-N-methylmethanesulfonamide	2.69	level2			201.07	30.6	POS		109903-35-7		Benzenoids	Benzene and substituted derivatives	Aniline and substituted anilines	C8H12N2O2S	1.07981	1.04583	0.974842	0.797687	0.864571	0.959302	0.953674	0.524823	0.785539	0.814484	0.883929	0.99769	0.721619	0.788014	1.5359	0.0609133	0.451584	0.826293	-0.275275
1142	L-Serine methyl ester	2.69	level2			120.065	28.6	POS		2788-84-3		Organic acids and derivatives	Carboxylic acids and derivatives	Amino acids, peptides, and analogues	C4H9NO3	1.1534	1.2646	1.63632	1.11186	1.26204	0.441228	1.14491	0.599143	0.80759	1.4716	0.536625	0.566899	0.560226	0.757014	1.15041	0.105725	0.491441	0.661202	-0.596836
1143	cis-4,10,13,16-Docosatetraenoic acid	2.69	level2			331.263	19	NEG		122068-08-0		Lipids and lipid-like molecules	Fatty Acyls	Fatty acids and conjugates	C22H36O2	0.798148	0.276446	0.327334	1.45713	1.02762	0.447544	0.722372	0.74079	0.917538	0.510375	1.58005	1.67384	0.512945	0.989256	0.804822	0.368578	0.68624	1.36946	0.453603
1144	2,8,9-Trimethyl-2,5,8,9-tetraaza-1-phosphabicyclo[3.3.3]undecane	2.69	level2			217.158	17.2	POS		120666-13-9		Organic nitrogen compounds	Organonitrogen compounds	Amines	C9H21N4P	1.40759	1.43532	1.11484	1.47477	1.56027	1.46933	1.41035	1.6579	2.08456	1.71195	1.6768	1.37741	1.85774	1.72773	1.70915	0.0196576	0.374345	1.22503	0.292818
1145	Momordicinin	2.69	level2			439.357	16.6	POS	HMDB0034726	128529-78-2					C30H46O2	1.18853	0.885769	0.727275	1.15539	0.784101	1.20401	0.990846	1.01451	0.626864	1.37936	0.877085	0.735222	0.713601	0.891107	0.629782	0.501679	0.766761	0.899339	-0.153063
1146	Dikegulac acid	2.69	level2			273.098	12.8	NEG		18467-77-1		Organic oxygen compounds	Organooxygen compounds	Ethers	C12H18O7	1.0535	0.478158	0.210617	1.04029	1.51042	0.204782	0.749629	1.32922	2.5347	1.39397	0.317471	2.18681	0.598429	1.39343	1.11526	0.151002	0.528634	1.85883	0.894396
1148	Allose	2.69	level2			179.056	96.9	NEG	HMDB0001151	6038-51-3	C01487	Organic oxygen compounds	Organooxygen compounds	Carbohydrates and carbohydrate conjugates	C6H12O6	0.915673	0.480481	0.569196	1.56827	1.05424	0.575331	0.860531	0.888478	1.01812	0.6706	1.15436	1.37984	0.728889	0.973381	0.646434	0.586659	0.813696	1.13114	0.177777
1149	Oxotridecenoylcarnitine	2.69	level2			370.258	90.7	POS	HMDB0241325			Lipids and lipid-like molecules	Fatty Acyls	Fatty acid esters	C20H35NO5	1.09638	1.11105	0.829023	0.920116	1.06068	0.895499	0.985458	1.2941	1.4155	1.2475	0.970589	0.898568	1.16165	1.16465	1.3853	0.0859811	0.47552	1.18184	0.241034
1150	N-Benzyladenine	2.68	level2			226.108	322.3	POS								1.75761	1.54316	1.2975	1.03997	1.10952	1.04833	1.29935	0.851591	1.28341	1.17243	0.768445	0.226099	1.24211	0.924014	1.12477	0.0951442	0.482958	0.711137	-0.491801
1152	Arg-Gly	2.68	level2			232.141	255.6	POS		2418-67-9		Organic acids and derivatives	Carboxylic acids and derivatives	Amino acids, peptides, and analogues	C8H17N5O3	0.873247	0.334425	0.732106	0.713587	0.95176	1.48885	0.848995	0.935129	1.28685	0.482535	1.05597	1.18967	1.47122	1.07023	0.732131	0.313434	0.648814	1.26058	0.334091
1153	Thelephoric acid	2.68	level2			351.012	247	NEG	HMDB0030552	479-64-1					C18H8O8	0.856397	0.295172	0.44654	1.39071	0.748206	0.681733	0.736459	1.5753	1.78694	0.487083	1.47444	1.66998	0.563131	1.25948	1.23594	0.0940878	0.482617	1.71018	0.774149
1154	4'-(Cyclopropylmethyl)-N2-4-pyridinyl[4,5'-bipyrimidine]-2,2'-diamine	2.68	level2			320.161	242	POS		1383716-40-2		Organoheterocyclic compounds	Diazines	Pyrimidines and pyrimidine derivatives	C17H17N7	1.27241	1.37308	1.11518	1.10225	1.2333	1.05741	1.19227	0.90377	1.16123	1.2728	0.813746	0.849472	1.15544	1.02608	1.26839	0.104612	0.490562	0.860605	-0.216577
1155	1,2-Diethylhydrazine	2.68	level2			89.1071	240.5	POS		1615-80-1		Organic nitrogen compounds	Organonitrogen compounds	Hydrazines and derivatives	C4H12N2	1.44936	2.73894	1.09799	0.909877	1.46057	1.15284	1.46826	0.821233	1.15054	0.855578	0.788964	0.819177	0.805098	0.873432	1.6555	0.077952	0.470406	0.594874	-0.749344
1156	Dynasore	2.68	level2			321.087	234.3	NEG		304448-55-3		Benzenoids	Naphthalenes	Naphthalenecarboxylic acids and derivatives	C18H14N2O4	1.25361	0.46078	0.572859	1.30203	1.16309	0.885716	0.93968	0.972537	1.24387	0.695666	1.00695	1.22494	1.06446	1.03474	0.555722	0.58405	0.811889	1.10116	0.139022
1157	Bosentan	2.68	level2			552.189	227.2	POS	HMDB0014699	147536-97-8		Organoheterocyclic compounds	Diazines	Pyrimidines and pyrimidine derivatives	C27H29N5O6S	3.10202	1.95483	2.68771	1.15836	0.760229	0.421671	1.6808	0.713476	0.78492	0.501939	0.649626	0.544803	2.36089	0.925942	1.14791	0.182744	0.551893	0.550892	-0.860158
1158	1H-Benzimidazole, 2-[[4-(5-ethyl-4-pyrimidinyl)-1-piperazinyl]methyl]-6-(trifluoromethyl)-	2.68	level2			391.186	217.7	POS		1255517-76-0		Organoheterocyclic compounds	Diazinanes	Piperazines	C19H21F3N6	1.98331	1.75678	0.875052	1.09364	1.06975	0.970282	1.29147	1.69431	1.7262	1.42603	0.935081	1.09322	1.18957	1.34407	0.352514	0.823854	0.92973	1.04073	0.057593
1159	1,3-Benzodioxole-5-propanamine, N,.beta.-dimethyl-	2.68	level2			208.133	206.7	POS		1518611-82-9		Organoheterocyclic compounds	Benzodioxoles		C12H17NO2	1.28992	1.05516	0.653466	0.860504	0.75371	0.791059	0.900636	1.55146	1.06243	0.907078	0.844782	0.612987	0.723413	0.950357	0.282956	0.770304	0.905991	1.05521	0.0775254
1160	4-Methoxy-3-nitrobenzenemethanol	2.68	level2			184.06	200.5	POS		41870-24-0		Benzenoids	Benzene and substituted derivatives	Nitrobenzenes	C8H9NO4	1.20299	1.66967	0.898393	0.903704	1.01905	1.12115	1.13582	1.22265	1.07873	1.17302	0.80138	0.516393	0.812673	0.934142	0.844501	0.239964	0.597028	0.822434	-0.282027
1161	1-(3,4-Diethoxybenzylidene)-6,7-diethoxy-1,2,3,4-tetrahydroisoquinoline	2.68	level2			398.231	199.3	POS		14009-24-6		Organoheterocyclic compounds	Tetrahydroisoquinolines		C24H31NO4	1.15706	1.30662	0.964854	1.01782	1.11001	1.05302	1.10156	0.904018	1.09889	1.21983	0.961345	0.835338	1.17219	1.03193	0.761172	0.405347	0.710624	0.936791	-0.0942012
1162	Methionyl-Proline	2.68	level2			247.111	198.4	POS	HMDB0028981			Organic acids and derivatives	Carboxylic acids and derivatives	Amino acids, peptides, and analogues	C10H18N2O3S	1.1709	0.955955	0.912729	0.497881	0.856321	0.919208	0.885499	0.954725	1.27589	1.5656	0.881278	1.05623	0.940483	1.11237	1.12491	0.134557	0.513354	1.2562	0.32907
1163	2,4-Diamino-6-nitrotoluene	2.68	level2			168.076	187.6	POS	HMDB0060362			Benzenoids	Benzene and substituted derivatives	Nitrobenzenes	C7H9N3O2	0.861433	1.17974	0.762352	1.03159	0.880664	1.10367	0.969908	0.787329	0.785018	1.05345	0.625958	0.772512	0.927645	0.825318	1.12961	0.134591	0.513354	0.850925	-0.232897
1164	L-DOPA methyl ester	2.68	level2			210.077	187.4	NEG		7101-51-1		Organic acids and derivatives	Carboxylic acids and derivatives	Amino acids, peptides, and analogues	C10H13NO4	2.15695	1.41112	0.785119	1.34441	1.34995	0.729737	1.29622	1.41537	1.49445	1.20923	0.790879	1.09959	0.776193	1.13095	0.329315	0.51552	0.77425	0.872504	-0.196766
1165	1-(2-Methoxyethyl)piperazine	2.68	level2			145.133	178.7	POS		13484-40-7		Organoheterocyclic compounds	Diazinanes	Piperazines	C7H16N2O	0.7894	1.03892	0.598416	0.467457	0.861585	0.406189	0.693661	0.629991	0.873058	0.652355	0.797051	0.626154	0.873204	0.741969	0.444404	0.67317	0.860218	1.06964	0.0971271
1166	PyroGlu-Val	2.68	level2			227.103	177.3	NEG		21282-10-0		Organic acids and derivatives	Carboxylic acids and derivatives	Amino acids, peptides, and analogues	C10H16N2O4	1.30398	0.591605	0.691036	1.73473	1.3212	0.249326	0.981979	1.09851	1.11152	0.402235	1.33182	1.44781	0.828704	1.03676	0.329638	0.846141	0.940421	1.05579	0.0783253
1167	Pro-Val	2.68	level2			215.139	175.3	POS		52899-09-9		Organic acids and derivatives	Carboxylic acids and derivatives	Amino acids, peptides, and analogues	C10H18N2O3	1.2951	1.16701	1.13629	2.24322	0.946273	0.961372	1.29154	1.17678	1.34303	1.14324	0.766688	0.836224	1.17522	1.07353	0.642642	0.340344	0.668259	0.831199	-0.266733
1168	Ethyl 6-methyl-4-(4-methylphenyl)-2-oxo-1,2,3,4-tetrahydro-5-pyrimidinecarboxylate	2.68	level2			273.124	172.6	NEG		299949-24-9		Organoheterocyclic compounds	Diazines	Pyrimidines and pyrimidine derivatives	C15H18N2O3	1.03287	0.440164	0.513707	1.43096	1.12479	0.648277	0.865128	1.11244	1.32524	0.627869	1.5637	1.61256	0.762518	1.16739	0.981034	0.22054	0.584119	1.34938	0.4323
1169	Reserpic acid	2.68	level2			401.206	167.3	POS		83-60-3		Alkaloids and derivatives	Corynanthean-type alkaloids		C22H28N2O5	1.526	2.80329	2.16922	2.63704	1.04983	1.60844	1.96564	2.34013	2.16873	2.96264	0.861604	0.677419	1.75001	1.79342	0.278245	0.714393	0.88029	0.912387	-0.132282
1170	1-Benzylpyrrolidine-3-carboxylic acid	2.68	level2			206.117	156.5	POS		5731-18-0		Organoheterocyclic compounds	Pyrrolidines	Pyrrolidine carboxylic acids and derivatives	C12H15NO2	0.991687	0.88723	0.986805	0.971156	1.43663	1.06629	1.05663	0.848089	1.05657	0.54062	0.752113	1.02013	1.34365	0.926861	0.883029	0.370554	0.687521	0.877183	-0.189051
1171	Carbetapentane	2.68	level2			334.237	155.8	POS		77-23-6		Benzenoids	Benzene and substituted derivatives		C20H31NO3	1.08907	1.32537	0.978172	1.0148	1.01243	0.887601	1.05124	1.25588	1.4308	1.13506	0.889326	1.25716	1.04269	1.16849	1.01463	0.26115	0.614673	1.11153	0.152545
1172	(-)-trans-4-[4-(4'-Fluorophenyl)-3-piperidinylmethoxy]-2-methoxyphenol	2.68	level2			332.164	145.2	POS		112058-90-9		Organoheterocyclic compounds	Piperidines	Phenylpiperidines	C19H22FNO3	1.27862	1.63619	1.18913	0.931982	1.40413	0.707727	1.1913	1.6699	1.84826	1.23578	0.985792	1.36915	1.43244	1.42355	1.01623	0.23705	0.595526	1.19496	0.256963
1173	Drofenine	2.68	level2			318.242	140.7	POS		1679-76-1		Benzenoids	Benzene and substituted derivatives		C20H31NO2	1.23957	1.13623	0.944512	1.14644	0.946748	0.749409	1.02715	0.874432	1.30761	1.23856	1.17035	0.848039	0.901796	1.0568	0.20553	0.795303	0.917307	1.02886	0.0410506
1174	Plinabulin	2.68	level2			335.153	133.3	NEG		714272-27-2		Organoheterocyclic compounds	Diazines	Pyrazines	C19H20N4O2	1.50024	0.7726	0.493998	1.75756	1.22217	0.803116	1.09161	0.917027	1.13935	0.805318	1.22245	1.47615	0.809142	1.06157	0.0839403	0.896603	0.960916	0.97248	-0.0402591
1175	Vanillic acid diethylamide	2.68	level2			224.128	131.7	POS		304-84-7		Benzenoids	Phenols	Methoxyphenols	C12H17NO3	1.23837	1.25654	1.02263	1.06156	1.09477	0.999897	1.1123	1.00828	1.03183	1.13979	0.890243	0.841974	1.04979	0.993651	1.2939	0.0902789	0.480697	0.893332	-0.162731
1176	2-Methylbutylamine	2.68	level2			88.1118	123.1	POS	HMDB0032392	96-15-1		Organic nitrogen compounds	Organonitrogen compounds	Amines	C5H13N	1.01437	2.08056	0.597511	1.02635	0.667557	0.64162	1.00466	0.693907	0.71284	0.95269	0.572717	0.664218	0.580994	0.696228	0.965775	0.241537	0.598533	0.692997	-0.529079
1177	5-Methyldeoxycytidine	2.68	level2			242.113	115.3	POS	HMDB0002224	838-07-3	C03592	Nucleosides, nucleotides, and analogues	Pyrimidine nucleosides	Pyrimidine 2'-deoxyribonucleosides	C10H15N3O4	1.12134	3.07608	1.82358	2.13349	0.812697	1.07561	1.6738	0.970706	1.96567	2.76945	1.10017	0.992312	0.976221	1.46242	0.232919	0.656904	0.853358	0.873713	-0.194768
1179	1-Dehydroperuvinine	2.68	level2			261.113	109.8	NEG		100664-39-9		Terpenoids	Sesquiterpenoids	Pseudoguaiane sesquiterpenoids	C15H18O4	1.08857	0.361444	0.431437	1.34045	1.25353	0.695878	0.861885	1.02884	1.10916	0.625411	1.3226	1.33451	0.627333	1.00798	0.663512	0.514885	0.77384	1.1695	0.225892
1180	15-Cyclohexylpentanorprostaglandin F2.alpha.	2.68	level2			365.232	108.7	NEG		58611-97-5		Lipids and lipid-like molecules	Fatty Acyls	Eicosanoids	C21H34O5	0.955376	0.328275	0.438936	1.45648	0.877117	0.815802	0.811998	1.28536	0.72845	0.450972	1.59959	1.08758	0.309519	0.910245	0.231459	0.715907	0.881243	1.12099	0.164779
1182	3-Methoxy[1]benzothieno[2,3-c]quinolin-6(5H)-one	2.68	level2			280.043	102.1	NEG		113425-00-6		Organoheterocyclic compounds	Quinolines and derivatives	Quinolones and derivatives	C16H11NO2S	1.00811	0.433754	0.418622	1.39396	0.998296	0.693528	0.824379	1.25045	1.30824	0.664144	1.3178	1.3184	0.67349	1.08875	1.03747	0.225229	0.587424	1.32069	0.401296
1183	3-Fluoro-4-(4-thiomorpholinyl)aniline	2.68	level2			213.087	98.9	POS		237432-11-0		Organoheterocyclic compounds	Thiazinanes	Thiomorpholines	C10H13FN2S	1.87957	1.877	1.57282	1.66057	1.40433	1.32627	1.62009	0.857283	1.05266	1.02394	0.560118	0.630164	1.04102	0.860865	2.12944	0.000167124	0.0894113	0.531368	-0.912217
1184	1-Methyl-3-isobutylxanthine	2.68	level2			223.119	98.1	POS		28822-58-4		Organoheterocyclic compounds	Imidazopyrimidines	Purines and purine derivatives	C10H14N4O2	1.08362	1.21707	0.983959	1.0921	1.13183	0.988954	1.08292	1.11154	1.21301	1.24956	0.827535	0.964113	1.10703	1.0788	0.0189569	0.956662	0.985822	0.996191	-0.00550611
1185	Isoquinoline, 1,2,3,4-tetrahydro-4,4-dimethyl-	2.68	level2			162.127	95.6	POS		78592-91-3		Organoheterocyclic compounds	Tetrahydroisoquinolines		C11H15N	1.14842	1.2653	0.868393	1.13371	1.10696	0.675656	1.03307	0.903785	1.62974	1.33605	0.8956	0.782942	1.42679	1.16248	0.532369	0.456715	0.741129	1.12527	0.170271
1186	1-isothiocyanato-8-methanesulfinyloctane	2.68	level2			234.099	88	POS								0.990331	1.06368	0.907043	0.98781	1.17146	0.754794	0.979187	0.969709	1.04396	1.0178	0.720491	0.816936	1.02792	0.932802	0.358153	0.571258	0.804396	0.952629	-0.0700129
1187	Diazoxide	2.68	level2			228.984	81.4	NEG	HMDB0015251	364-98-7	C06949	Organoheterocyclic compounds	Thiadiazines	Benzothiadiazines	C8H7ClN2O2S	0.989624	0.240715	0.387157	1.16525	0.884605	0.737003	0.734059	1.27367	1.7703	0.626529	1.59168	2.25518	0.841853	1.3932	1.42532	0.0444086	0.433894	1.89794	0.924436
1188	6-Thioinosine	2.68	level2			283.05	73.1	NEG		574-25-4		Nucleosides, nucleotides, and analogues	Purine nucleosides		C10H12N4O4S	1.17241	0.469018	0.391068	1.50378	0.961538	0.60943	0.851206	0.901349	1.33295	0.518887	1.06137	2.22231	0.801312	1.1397	0.748887	0.361425	0.681958	1.33892	0.421069
1189	Diisooctyl phthalate	2.68	level2			391.284	60.8	POS		131-20-4		Fatty acids	Fatty esters	Wax monoesters	C24H38O4	1.12815	0.449375	0.642261	0.916281	0.454152	1.09616	0.781063	1.34627	2.1251	1.00004	1.3628	1.61288	1.09657	1.42394	1.7992	0.0114339	0.31613	1.82309	0.866383
1191	3-Methoxy-4-(2-methylpropoxy)benzoic acid	2.68	level2			223.097	55	NEG		3535-35-1		Benzenoids	Benzene and substituted derivatives	Benzoic acids and derivatives	C12H16O4	1.45943	0.498223	0.381574	1.35676	0.927798	0.679713	0.883916	1.07302	0.740511	0.071714	0.94443	1.1374	0.873175	0.80671	0.465309	0.755654	0.899481	0.912655	-0.131859
1192	Mebeverine	2.68	level2			430.261	32.6	POS		630203		Benzenoids	Benzene and substituted derivatives	Benzoic acids and derivatives	C25H35NO5	1.08024	0.61481	0.966831	0.563446	0.823445	0.533589	0.763728	0.946268	1.06831	0.190315	1.14273	1.85129	0.561636	0.96009	0.0964897	0.447569	0.735919	1.25711	0.330112
1193	15-Ketoprostaglandin F2.alpha.	2.68	level2			353.233	27.8	POS		35850-13-6		Fatty acids	Eicosanoids	Isoprostanes	C20H32O5	0.876263	1.10016	0.790029	1.00251	0.834673	1.21726	0.970149	0.9378	1.22631	1.00091	0.929851	0.383451	0.964563	0.907147	0.373049	0.645151	0.847238	0.935059	-0.0968705
1194	20-Hydroxyarachidonic acid	2.68	level2			321.242	24.2	POS		79551-86-3		Fatty acids	Eicosanoids	Hydroxy-hydroperoxyeicosatetraenoic acids	C20H32O3	0.912257	0.900864	0.56643	1.19968	0.893558	0.966156	0.90649	2.37841	1.20463	1.23439	1.10901	1.02687	1.28543	1.37312	1.68495	0.0605785	0.451386	1.51477	0.599096
1195	Hecogenin	2.68	level2			431.316	24.1	POS		467-55-0		Terpenoids	Steroids	Spirostane steroids	C27H42O4	0.940629	0.707465	0.548994	0.98231	0.64139	1.52023	0.89017	0.96753	1.49758	1.21235	1.936	0.994924	0.897296	1.25095	1.29003	0.128523	0.508806	1.40529	0.490867
1196	4-Methoxy-3-geranylgeranyl-1,2-dihydroxybenzene	2.68	level2			413.305	22.3	POS	HMDB0040749	126398-83-2		Lipids and lipid-like molecules	Prenol lipids	Diterpenoids	C27H40O3	0.556024	0.99045	0.733009	0.755741	0.688268	0.478342	0.700306	0.782648	0.839865	1.19978	0.840525	0.773832	0.872489	0.884857	1.41552	0.0873946	0.476811	1.26353	0.337459
1198	2S-Amino-4E-pentadecene-1,3R-diol	2.68	level2			258.243	21.5	POS		86555-28-4		Organic nitrogen compounds	Organonitrogen compounds	Amines	C15H31NO2	0.579768	1.08497	0.743216	0.514824	0.719773	0.165772	0.634721	0.656558	0.906192	0.684373	1.31504	0.698337	0.703363	0.827311	0.933362	0.261236	0.614673	1.30342	0.382306
1199	Olivetol	2.68	level2			181.122	16.9	POS				Polyketides	Aromatic polyketides	Catechols	C11H16O2	1.7282	1.25548	1.37864	1.2025	1.20618	1.29552	1.34442	1.27146	1.77501	1.26905	0.898673	0.775105	1.92046	1.31829	0.318994	0.900486	0.962125	0.980566	-0.028314
1200	2-Propenenitrile, 3-[[4-(1,1-dimethylethyl)phenyl]sulfonyl]-, (2E)-	2.68	level2			250.089	13.8	POS		196309-76-9		Benzenoids	Benzene and substituted derivatives	Benzenesulfonyl compounds	C13H15NO2S	0.949305	1.22771	1.18073	1.15287	1.01072	1.68338	1.20079	1.01054	1.14436	0.837749	0.910786	1.37939	1.72957	1.16873	0.303591	0.856587	0.945236	0.973306	-0.0390351
1201	Maltopentaose	2.68	level2			827.268	285.4	NEG	HMDB0012254	34620-76-3		Organic oxygen compounds	Organooxygen compounds	Carbohydrates and carbohydrate conjugates	C30H52O26	0.768716	0.404454	0.697352	1.37634	0.9838	0.532936	0.793933	0.383719	0.721021	0.429364	0.619946	1.29158	0.962224	0.734642	0.38333	0.772644	0.907197	0.92532	-0.111976
1202	Oxohexadecatrienoylcarnitine	2.68	level2			408.273	206.1	POS							C23H37NO5	0.868628	1.61811	0.800252	1.30418	1.14606	1.25651	1.16562	1.62966	1.11409	1.4502	0.846784	0.721432	1.09604	1.14304	0.0470594	0.906467	0.964614	0.980621	-0.0282319
1203	LPC(32:0)	2.68	level2			702.577	125.1	POS							C40H82NO7P	0.751364	1.45267	0.888374	0.985992	0.965646	0.219847	0.877316	2.05342	1.69267	0.823789	0.492887	0.95438	1.01062	1.17129	0.863163	0.33276	0.663041	1.33509	0.416935
1204	MG(18:3)	2.68	level2			353.269	17.2	POS	HMDB0011569			Lipids and lipid-like molecules	Fatty Acyls	Lineolic acids and derivatives	C21H36O4	1.0905	1.39652	0.563212	1.14641	1.76966	0.907189	1.14558	0.577401	0.566865	0.000415119	0.0612533	0.44566	1.03731	0.44815	1.2447	0.0124738	0.323957	0.391199	-1.35403
1205	2-Ethylbutan-1-amine	2.67	level2			102.128	359.2	POS		617-79-8		Organic nitrogen compounds	Organonitrogen compounds	Amines	C6H15N	0.995653	1.00925	0.978728	0.93961	1.05506	1.07403	1.00872	0.927124	0.890891	1.00859	1.00519	0.975139	0.934935	0.956979	1.38865	0.0931536	0.4816	0.948703	-0.0759716
1206	1-Formylpyrrolidine-2-carboxylic acid	2.67	level2			142.051	347.2	NEG		67985-73-3		Organic acids and derivatives	Carboxylic acids and derivatives	Amino acids, peptides, and analogues	C6H9NO3	0.960412	0.424541	0.557786	1.53937	0.723396	0.774573	0.830012	0.603486	1.3266	0.611136	1.54431	1.33963	0.557081	0.997042	0.50565	0.51033	0.771385	1.20124	0.264521
1207	(3S)-3,6-Diaminohexanoate	2.67	level2			147.113	273.8	POS	HMDB0012114	4299-56-3	C01142	Organic acids and derivatives	Carboxylic acids and derivatives	Amino acids, peptides, and analogues	C6H14N2O2	0.904922	1.1201	1.05308	0.934427	0.917714	1.10841	1.00644	0.908581	1.20332	1.26243	0.65188	0.608863	1.26935	0.98407	0.259153	0.869689	0.95047	0.97777	-0.0324331
1209	Anastrozole	2.67	level2			294.17	233.4	POS	HMDB0015348	120511-73-1	C08159	Benzenoids	Benzene and substituted derivatives	Phenylpropanes	C17H19N5	1.34041	1.66687	0.86748	1.13993	1.24769	1.17055	1.23882	1.22072	1.29638	1.33323	1.40089	0.928586	1.17465	1.22574	0.00617769	0.920034	0.970988	0.989443	-0.015312
1210	7-Keto-8-aminopelargonic acid	2.67	level2			188.128	223.2	POS		4707-58-8		Lipids and lipid-like molecules	Fatty Acyls	Fatty acids and conjugates	C9H17NO3	1.73356	1.58664	0.979818	1.37801	0.886636	1.36968	1.32239	1.14685	1.17768	1.52929	0.960162	0.719002	0.781047	1.05234	0.997309	0.169279	0.542337	0.795785	-0.329549
1211	Ruxolitinib	2.67	level2			307.165	221.8	POS		941678-49-5		Organoheterocyclic compounds	Pyrrolopyrimidines	Pyrrolo[2,3-d]pyrimidines	C17H18N6	1.28573	1.33395	0.905508	1.53974	0.761124	1.71771	1.25729	0.956503	1.16024	1.29363	1.52318	0.667107	0.857829	1.07641	0.634425	0.377696	0.691558	0.856137	-0.224086
1212	Pergolide	2.67	level2			315.19	219.1	POS		66104-22-1		Organoheterocyclic compounds	Quinolines and derivatives	Indoloquinolines	C19H26N2S	1.30334	1.76001	0.722127	1.16462	0.468124	1.08674	1.08416	1.50469	1.58687	1.45793	0.837892	0.920792	1.02991	1.22301	0.697413	0.55687	0.796006	1.12808	0.173863
1213	N'-[(1E)-(5-Chloro-2-hydroxyphenyl)methylene]-2-morpholin-4-ylacetohydrazide	2.67	level2			296.081	213.4	NEG		60947-32-2		Organic acids and derivatives	Carboxylic acids and derivatives	Amino acids, peptides, and analogues	C13H16ClN3O3	1.82587	0.726864	0.665304	2.03797	1.32108	0.991622	1.26145	1.41288	1.62778	0.985776	1.35119	1.37223	0.827605	1.26291	0.283494	0.995689	0.998763	1.00116	0.00166757
1214	1H-Pyrazolo[3,4-c]pyridazin-3-amine, 5-(2-phenylpyrazolo[1,5-a]pyridin-3-yl)-	2.67	level2			328.132	206.6	POS		865362-74-9		Organoheterocyclic compounds	Azoles	Pyrazoles	C18H13N7	1.15844	1.80602	0.978049	1.19661	1.18139	1.15219	1.24545	1.80376	2.00299	1.40811	1.10474	0.988929	0.650829	1.32656	0.315821	0.741829	0.893482	1.06512	0.0910214
1215	1,2,3,4-Tetrakis(4-pyridyl)thiophene	2.67	level2			393.116	204.1	POS		64048-12-0		Organoheterocyclic compounds	Pyridines and derivatives		C24H16N4S	1.23166	0.978928	0.91127	0.856345	1.17236	0.80157	0.992021	0.590234	0.905356	0.913654	0.633709	0.987783	0.560794	0.765255	1.45651	0.0565978	0.447183	0.77141	-0.374429
1216	3-(2-Aminoethylthio)-2-methylpropionic acid	2.67	level2			164.074	191.9	POS		80186-81-8		Organic acids and derivatives	Carboxylic acids and derivatives	Amino acids, peptides, and analogues	C6H13NO2S	0.901984	0.978099	0.882715	0.93673	1.40958	0.812916	0.987003	0.853891	1.00067	1.03219	0.75003	1.1437	0.995141	0.962605	0.131381	0.819865	0.928321	0.97528	-0.0361113
1217	(2E,6E,10E,14S)-14-((2-O-.beta.-D-Glucopyranosyl-.beta.-D-glucopyranosyl)oxy)-2,6,10,14-tetramethylhexadeca-2,6,10,15-tetraenoic acid	2.67	level2			643.333	187.4	NEG				Lipids and lipid-like molecules	Fatty Acyls	Fatty acyl glycosides	C32H52O13	0.490819	0.258098	0.393437	0.979619	0.574372	0.611928	0.551379	0.56442	0.426289	0.532152	0.498831	1.08536	0.445361	0.592069	0.341776	0.780778	0.910553	1.0738	0.102721
1218	Olanzapine	2.67	level2			313.149	185.6	POS	HMDB0005012	132539-06-1	C07322	Organoheterocyclic compounds	Benzodiazepines		C17H20N4S	0.944235	0.970831	0.913279	1.03329	0.976542	1.03238	0.978427	0.892763	1.05133	1.11084	0.651081	0.976992	0.952492	0.939249	0.411726	0.587821	0.814409	0.959958	-0.0589561
1219	Homononactinic acid	2.67	level2			215.129	180.5	NEG		35986-06-2		Organoheterocyclic compounds	Oxolanes		C11H20O4	1.4241	0.754756	0.567459	1.42591	1.04668	0.579636	0.966424	1.30637	1.50429	0.750291	1.03006	1.18611	0.940358	1.11958	0.776851	0.451128	0.738361	1.15848	0.21223
1220	N2-Methyl-L-arginine	2.67	level2			189.135	174.6	POS		2480-28-6		Organic acids and derivatives	Carboxylic acids and derivatives	Amino acids, peptides, and analogues	C7H16N4O2	1.18259	0.66772	1.9652	1.14355	1.3175	0.405094	1.11361	0.41124	0.595214	0.618787	0.363007	0.731123	0.796528	0.585983	1.48018	0.063721	0.457114	0.526202	-0.926311
1221	Triamifos	2.67	level2			295.144	174	POS		1031-47-6		Organoheterocyclic compounds	Azoles	Triazoles	C12H19N6OP	1.11826	1.27144	1.23796	1.19344	0.988857	1.00071	1.13511	1.36425	1.53155	1.0144	1.00822	0.784705	1.07352	1.12944	0.0305691	0.963522	0.987926	0.995003	-0.00722789
1222	9H-Purine-2,6-diamine, N6-(1R,2S,4S)-bicyclo[2.2.1]hept-2-yl-N2-phenyl-, rel-	2.67	level2			321.181	172.7	POS		863202-33-9		Organoheterocyclic compounds	Imidazopyrimidines	Purines and purine derivatives	C18H20N6	0.896715	0.849867	0.917971	0.896874	0.665186	0.880176	0.851131	0.655355	0.796044	1.03633	0.484805	0.706474	0.156802	0.639302	0.934192	0.147838	0.526114	0.75112	-0.412885
1223	Methylcodeine	2.67	level2			314.174	161.9	POS		2859-16-7		Alkaloids and derivatives	Morphinans		C19H23NO3	1.33622	0.79494	1.75784	0.407185	1.06357	0.979575	1.05656	1.34048	1.09641	1.50114	0.903382	1.01007	1.11678	1.16138	0.59164	0.6267	0.836904	1.09921	0.136468
1224	3-Methylcyclohexanethiol	2.67	level2			131.089	161.2	POS	HMDB0031537	38699-50-2		Organosulfur compounds	Thiols	Alkylthiols	C7H14S	0.799399	0.827914	0.683122	0.516864	0.797782	0.728851	0.725655	1.27173	0.525692	0.927569	1.06619	0.380562	0.361485	0.755539	0.129191	0.861597	0.946616	1.04118	0.0582219
1225	Pro-Leu	2.67	level2			229.154	160.5	POS		52899-07-7		Organic acids and derivatives	Carboxylic acids and derivatives	Amino acids, peptides, and analogues	C11H20N2O3	1.19793	1.41009	1.15301	1.23845	1.18708	1.1597	1.22438	0.946388	1.41928	1.10188	0.941681	0.860379	1.38077	1.1084	0.919419	0.296405	0.638006	0.905273	-0.143575
1226	Cyclo(alanylleucyl)	2.67	level2			185.128	158.6	POS		1803-60-7		Terpenoids			C9H16N2O2	1.01265	1.18363	0.922814	0.998517	1.08176	1.00648	1.03431	1.08388	1.24177	1.13052	0.819574	0.861243	1.02731	1.02738	0.0256293	0.928536	0.973719	0.993305	-0.00969186
1227	Thr-Val	2.67	level2			219.133	157.2	POS		99032-17-4		Organic acids and derivatives	Carboxylic acids and derivatives	Amino acids, peptides, and analogues	C9H18N2O4	0.755941	0.655235	0.679473	0.843663	0.777329	1.22275	0.822399	1.16529	1.29963	1.19108	1.07629	0.858345	1.24118	1.13863	1.83298	0.0138139	0.3394	1.38453	0.469395
1228	PA(O-18:0/0:0)	2.67	level2			425.301	150	POS								0.906401	1.05992	0.779534	0.972074	0.902731	0.834074	0.909122	0.987126	1.25371	1.1015	0.854166	0.755823	0.988769	0.990182	0.844501	0.3493	0.67307	1.08916	0.12322
1229	Glycerophospho-N-oleoylethanolamine	2.67	level2			480.309	123.2	POS		201738-24-1		Lipids and lipid-like molecules	Glycerophospholipids	Glycerophosphoethanolamines	C23H46NO7P	1.70225	0.64779	0.995892	0.496595	1.64671	0.413625	0.983809	0.288287	0.321484	0.503372	0.330964	0.751874	1.73656	0.655423	1.18476	0.337222	0.665734	0.666209	-0.585952
1230	(7E)-4-Hydroxy-7-(1-hydroxypropan-2-ylidene)octahydro-3,9a-methanocyclopenta[c]oxocine-4(1H)-carboxylic acid	2.67	level2			281.14	112.6	NEG		1214872-75-9		Organic acids and derivatives	Hydroxy acids and derivatives	Alpha hydroxy acids and derivatives	C15H22O5	1.17602	0.429018	0.444053	1.47649	0.865122	0.803316	0.865671	1.26243	1.12542	0.518139	1.20323	0.876726	0.478724	0.910779	0.31081	0.840954	0.93834	1.05211	0.0732822
1231	9-Oxo-10E,12Z,15Z-octadecatrienoic acid	2.67	level2			293.211	110.9	POS		125559-74-2		Fatty acids	Octadecanoids	Other Octadecanoids	C18H28O3	1.9105	0.782904	0.566729	0.642327	1.20991	0.688997	0.966895	1.27826	1.4302	0.952493	0.8599	1.0435	1.62334	1.19795	0.887485	0.363356	0.682768	1.23896	0.309135
1232	3-Ethoxy-2-hydroxy-5-nitrobenzaldehyde	2.67	level2			210.041	110.8	NEG		150655-06-4		Benzenoids	Benzene and substituted derivatives	Nitrobenzenes	C9H9NO5	0.925858	0.425256	0.380801	1.28166	0.895467	0.61938	0.754737	1.38916	1.45067	0.726606	1.24174	1.14195	0.734385	1.11409	1.3791	0.0892349	0.47971	1.47612	0.561814
1233	Hydroxyprolyl-Alanine	2.67	level2			203.102	104.1	POS	HMDB0028856			Organic acids and derivatives	Carboxylic acids and derivatives	Amino acids, peptides, and analogues	C8H14N2O4	1.00387	1.10252	0.935123	1.20686	0.960061	1.1377	1.05769	1.33567	1.31871	1.44556	0.732523	0.94712	0.988595	1.12803	0.518397	0.57718	0.808778	1.06651	0.092891
1234	Steviobioside	2.67	level2			641.321	102.1	NEG	HMDB0036707	41093-60-1		Lipids and lipid-like molecules	Prenol lipids	Terpene glycosides	C32H50O13	0.53815	0.358079	0.0344433	1.25112	0.505871	0.723542	0.568534	0.86403	0.395645	0.944232	0.819088	0.195886	0.0456411	0.544087	0.0691545	0.916591	0.969426	0.957	-0.0634087
1237	2-[(4-Methylphenyl)amino]naphthoquinone	2.67	level2			262.086	84.2	NEG		57182-49-7		Benzenoids	Naphthalenes	Naphthoquinones	C17H13NO2	1.03061	0.369495	0.45769	1.38947	1.01764	0.693103	0.826336	1.18592	1.31405	0.721593	1.39825	1.61395	0.720478	1.15904	1.13769	0.158572	0.533361	1.40263	0.48813
1238	Garcinone C	2.67	level2			413.162	69.9	NEG	HMDB0029511	76996-27-5		Shikimates and Phenylpropanoids	Xanthones	Plant xanthones	C23H26O7	0.397796	0.277049	0.37953	2.11446	0.881604	0.951647	0.833681	1.75223	0.864918	1.17865	1.95459	1.12107	1.01439	1.31431	1.41003	0.178643	0.548238	1.57651	0.656735
1239	Tetrahydrodicranenone B	2.67	level2			293.211	51.6	POS		93633-61-5		Lipids and lipid-like molecules	Fatty Acyls	Fatty acids and conjugates	C18H28O3	1.27761	1.18977	0.874189	0.960051	1.11736	1.11283	1.08863	1.11046	1.19547	1.0163	0.880463	0.648155	1.16024	1.00185	0.631026	0.423362	0.722311	0.92028	-0.119855
1240	Methylgallate	2.67	level2			183.033	50.3	NEG	HMDB0254590			Shikimates and Phenylpropanoids	Phenolic acids	Gallotannins	C8H8O5	0.778627	0.343053	0.41528	1.24472	0.690147	0.825156	0.716164	1.38184	1.41134	0.730252	1.14366	1.21004	0.512542	1.06495	1.30004	0.110515	0.495496	1.48701	0.572418
1241	16,16-Dimethylprostaglandin A2	2.67	level2			361.237	49.4	NEG		41691-92-3					C22H34O4	0.68552	0.372508	0.736494	0.828978	1.57835	0.58252	0.797395	1.93284	2.87849	1.39811	2.34706	4.80487	0.708433	2.34497	1.82877	0.0437489	0.432876	2.94078	1.5562
1242	2-Amino-6-ethyl-4(3H)-pyrimidinone	2.67	level2			140.082	44.3	POS		5734-66-7		Organoheterocyclic compounds	Diazines	Pyrimidines and pyrimidine derivatives	C6H9N3O	1.34277	1.38444	0.888504	1.17197	0.91677	0.857374	1.09364	1.59994	1.40867	1.65341	0.978407	1.07385	1.4197	1.35566	1.2758	0.107502	0.49327	1.23959	0.309861
1243	2-[4-[4-(4-Amidinophenyl)piperazino]piperidino]acetic acid	2.67	level2			346.222	31.3	POS		150040-22-5		Organoheterocyclic compounds	Diazinanes	Piperazines	C18H27N5O2	0.988594	1.18007	0.88256	1.01883	1.10447	1.08225	1.0428	1.13311	1.34161	1.01593	1.07553	1.19638	1.13352	1.14934	1.29417	0.117862	0.499258	1.10218	0.140355
1244	Hexacyclinic acid	2.67	level2			489.215	30.3	NEG		309757-85-5		Lipids and lipid-like molecules	Fatty Acyls	Eicosanoids	C26H34O9	1.24174	0.298107	0.178572	1.27394	0.784006	1.00892	0.797547	1.81376	2.37869	0.717343	2.7745	2.3602	0.473066	1.75293	1.30733	0.051791	0.441741	2.1979	1.13612
1245	calcitetrol	2.67	level2			433.331	25.9	POS								1.13538	0.771338	0.307629	0.846517	0.80602	0.613489	0.746729	1.39026	1.67954	1.48003	1.82908	1.36848	0.852573	1.43333	1.82932	0.00304886	0.184035	1.91947	0.940711
1246	4-(Pentafluorosulfanyl)aniline	2.67	level2			220.02	25.3	POS		2993-24-0		Benzenoids	Benzene and substituted derivatives	Aniline and substituted anilines	C6H6F5NS	1.33794	2.00961	1.19901	1.9698	0.876991	1.26563	1.44316	0.341636	0.486039	0.843248	0.490667	0.90647	0.828493	0.649426	2.06551	0.00343946	0.195851	0.450001	-1.152
1247	oleanolic acid	2.67	level2			457.368	17.4	POS	HMDB0002364	508-02-1	C17148	Lipids and lipid-like molecules	Prenol lipids	Triterpenoids	C30H48O3	1.4701	0.381146	0.43082	1.39321	0.84638	1.92628	1.07466	0.801712	0.20998	2.91938	0.28635	0.233405	1.1682	0.936505	0.704026	0.786264	0.913207	0.871447	-0.198515
1248	(5E,9E)-Farnesylacetone	2.67	level2			263.236	16.5	POS		1117-52-8		Fatty acids	Apocarotenoids	Apocarotenoids	C18H30O	1.08996	1.28672	0.79079	0.936768	1.19334	0.948568	1.04102	0.90224	1.0616	0.872957	0.717573	0.933686	1.03376	0.920303	0.943756	0.210926	0.575191	0.884036	-0.177823
1249	STIGMASTA-4,22-DIEN-3-ONE	2.67	level2			411.361	16.2	POS								1.03834	0.933499	0.854255	0.989423	0.97774	0.940018	0.955545	0.97819	0.953968	1.07391	1.08021	1.06688	1.00199	1.02586	1.23003	0.0647055	0.457733	1.07358	0.102436
1250	cis-Parinaric acid methyl ester	2.67	level2			291.231	15.2	POS		26474-40-8		Fatty acids	Fatty Acids and Conjugates	Unsaturated fatty acids	C19H30O2	0.900016	1.20798	1.04089	0.764703	0.914008	0.67618	0.917296	1.11001	1.18632	1.1167	0.845994	0.933536	0.986381	1.02982	1.04783	0.258745	0.612286	1.12267	0.166937
1251	5-Cyclopropyl-2H-tetraazole	2.67	level2			109.052	8.4	NEG		27943-07-3		Organoheterocyclic compounds	Azoles	Tetrazoles	C4H6N4	0.301267	0.360231	0.330659	0.714209	0.618014	0.845603	0.528331	1.06064	1.20577	0.59023	1.46481	1.52498	0.680595	1.08784	1.83033	0.0126939	0.327682	2.05901	1.04195
1252	Hexadecatetraenoylcarnitine	2.67	level2			392.279	188.3	POS							C23H37NO4	1.17936	1.75981	1.06567	1.07063	1.10625	0.950332	1.18868	1.32764	1.27138	1.40857	0.982071	1.14406	1.20028	1.22233	0.402785	0.805479	0.922172	1.02832	0.0402844
1253	Hexadecenedioylcarnitine	2.67	level2			428.3	181.5	POS							C23H41NO6	1.2107	2.28261	1.09084	1.01591	1.21024	0.719502	1.25497	1.32127	1.35036	1.47971	0.680675	1.01842	1.25765	1.18468	0.026962	0.782969	0.911122	0.943992	-0.0831536
1254	Methotrexate metabolite	2.67	level2			326.136	158.6	POS	HMDB0244853			Organoheterocyclic compounds	Pteridines and derivatives		C15H15N7O2	1.01699	0.00470395	0.859004	0.00306254	0.747179	0.00439983	0.439223	0.905388	1.0452	0.318072	0.841721	0.844174	3.54287	1.24957	1.36752	0.142883	0.521639	2.84496	1.50841
1255	Bicine	2.67	level2			144.067	113.4	NEG	HMDB0011727	150-25-4		Organic acids and derivatives	Carboxylic acids and derivatives	Amino acids, peptides, and analogues	C6H13NO4	0.986319	0.430998	0.428491	1.43547	0.833493	0.617112	0.788648	1.14068	1.05091	0.630542	1.44141	1.19441	0.749185	1.03452	1.03316	0.24593	0.601887	1.31177	0.391512
1256	N-Acetylprocainamide	2.66	level2			278.186	294.1	POS	HMDB0041944	32795-44-1		Benzenoids	Benzene and substituted derivatives	Benzoic acids and derivatives	C15H23N3O2	1.38791	0.6304	0.916658	1.00894	0.867094	1.58429	1.06588	0.828162	1.35613	1.37591	0.846681	0.642713	1.01779	1.01123	0.17183	0.77875	0.909601	0.948726	-0.0759365
1257	Spectinomycin	2.66	level2			333.167	288.5	POS	HMDB0015055	1695-77-8	C02078	Organoheterocyclic compounds	Dioxanes	1,4-dioxanes	C14H24N2O7	0.800942	0.624383	0.859153	0.76367	1.0307	1.02936	0.851368	1.07358	1.31147	1.13011	0.950432	1.13734	1.84375	1.24111	1.70605	0.0226726	0.3897	1.45779	0.543779
1258	Lys-Gln	2.66	level2			275.171	264.8	POS		92352-82-4		Organic acids and derivatives	Carboxylic acids and derivatives	Amino acids, peptides, and analogues	C11H22N4O4	1.41397	1.19489	0.890161	1.16747	0.933886	1.20331	1.13395	0.520135	1.15295	1.08558	0.665835	0.921122	1.47554	0.970193	1.02015	0.335891	0.664801	0.855588	-0.225012
1261	Clomiphene	2.66	level2			406.195	251.4	POS		911-45-5		Phenylpropanoids and polyketides	Stilbenes		C26H28ClNO	1.00803	0.53098	0.526703	0.748863	1.12105	0.93467	0.811716	0.765571	1.22734	0.660468	0.424004	0.958151	1.22153	0.876177	0.194722	0.705781	0.876404	1.07941	0.110248
1262	Olomoucine	2.66	level2			299.16	235.8	POS	HMDB0035233	101622-51-9		Organoheterocyclic compounds	Imidazopyrimidines	Purines and purine derivatives	C15H18N6O	1.20455	1.24913	1.1013	0.977706	1.17339	0.994201	1.11671	1.02272	1.22958	1.22943	0.905198	0.9385	1.3987	1.12069	0.0945137	0.966354	0.988878	1.00356	0.00512432
1263	5-Methoxy-8,8-dimethyl-2-phenyl-2,3,8,8a-tetrahydro-4H,7aH-cyclopropa[4,5]furo[2,3-h]chromen-4-one	2.66	level2			337.144	232.6	POS		1235361-45-1		Phenylpropanoids and polyketides	Flavonoids	Pyranoflavonoids	C21H20O4	1.2102	1.08768	0.980034	1.37126	0.96341	1.03667	1.10821	0.919023	1.11044	1.15668	0.776504	0.725589	1.21912	0.98456	0.896961	0.270872	0.619968	0.888425	-0.170679
1265	Isoprocarb	2.66	level2			194.117	220.4	POS		2631-40-5		Benzenoids	Benzene and substituted derivatives	Cumenes	C11H15NO2	4.31613	1.48225	0.719536	1.88807	0.808394	1.08057	1.71583	1.33375	1.44048	1.27384	1.31548	0.493194	0.975192	1.13866	0.680031	0.351051	0.674671	0.663619	-0.591573
1266	Sulfoacetic acid	2.66	level2			138.97	217.7	NEG		123-43-3		Organic acids and derivatives	Organic sulfonic acids and derivatives	Organosulfonic acids and derivatives	C2H4O5S	0.670401	0.461026	0.234928	1.09262	0.866234	1.85502	0.863371	1.0974	1.05035	0.732989	0.954217	1.02118	0.595255	0.908565	0.642102	0.860622	0.946267	1.05235	0.0736097
1267	1-[(Dimethylamino)carbonyl]-3-piperidinecarboxylic acid	2.66	level2			201.123	213.6	POS		702670-21-1		Organoheterocyclic compounds	Piperidines	Piperidinecarboxylic acids and derivatives	C9H16N2O3	1.0014	1.53857	1.0835	0.885763	0.935246	1.21074	1.1092	1.14491	0.948451	0.835353	0.813467	0.688923	0.89646	0.887927	1.25778	0.0859298	0.47552	0.800509	-0.32101
1268	Tricyclo[3.3.1.1(3,7)]decane-1-carboxamide, N-[2-(benzoylamino)-6-benzothiazolyl]-	2.66	level2			430.158	203	NEG		362003-83-6		Organoheterocyclic compounds	Benzothiazoles		C25H25N3O2S	0.781784	0.217505	0.476803	1.03952	1.0042	0.392704	0.652086	0.217264	0.573216	0.263032	0.303748	2.95768	1.53146	0.9744	0.0659073	0.515057	0.773924	1.49428	0.579453
1269	3'-Hydroxy-.alpha.-naphthoflavone	2.66	level2			289.084	186.2	POS		720676-24-4		Phenylpropanoids and polyketides	Flavonoids	Hydroxyflavonoids	C19H12O3	0.922715	1.26403	0.98605	1.23459	0.915739	1.18211	1.08421	1.14744	1.31119	1.12183	0.658842	0.822437	0.907927	0.994946	0.4155	0.467136	0.746365	0.917673	-0.123948
1270	Physangulide	2.66	level2			523.292	181.4	POS	HMDB0037381	131749-58-1		Lipids and lipid-like molecules	Steroids and steroid derivatives	Steroid lactones	C28H42O9	0.893135	0.805566	0.878551	1.31106	0.490439	0.848073	0.871137	0.87056	0.852021	0.484509	0.70719	1.16218	0.513639	0.765016	0.49272	0.492442	0.762151	0.878181	-0.187409
1271	Gln-Ile	2.66	level2			258.146	172.1	NEG		86416-45-7					C11H21N3O4	0.700603	0.270803	0.287327	0.929862	0.987919	0.689309	0.644304	1.67584	1.58582	0.795531	1.7931	1.60661	0.759322	1.36937	1.74736	0.00965289	0.300796	2.12535	1.0877
1272	7-alpha-hydroxy-4-cholesten-3-one	2.66	level2			423.321	172	POS								1.41862	1.67506	1.09364	1.77532	1.10091	0.703596	1.29452	1.79468	1.91485	1.25089	1.04912	0.7398	1.01172	1.29351	0.143644	0.996862	0.99915	0.999216	-0.0011322
1273	1,6-Anhydro-.beta.-D-glucose	2.66	level2			161.045	170.2	NEG		498-07-7		Carbohydrates	Saccharides	Monosaccharides	C6H10O5	1.23146	0.513095	0.611397	1.52832	1.11741	0.60767	0.934892	0.98373	1.22148	0.658239	1.13135	1.31826	0.781071	1.01569	0.499838	0.694032	0.870337	1.08642	0.119585
1274	N-(4-Butylphenyl)-4-methoxybenzamide	2.66	level2			284.164	161.3	POS		35684-24-3		Benzenoids	Benzene and substituted derivatives	Anilides	C18H21NO2	1.16882	1.15347	0.90275	0.956579	1.0508	1.03905	1.04524	1.25384	1.36861	1.233	1.02032	0.968416	1.24628	1.18174	1.28323	0.103074	0.489521	1.13059	0.177075
1276	1-[2-(1H-Indol-3-yl)vinyl]isoquinoline	2.66	level2			271.122	156	POS		1586-48-7		Organoheterocyclic compounds	Isoquinolines and derivatives		C19H14N2	1.25342	1.36732	1.31714	1.20694	1.06438	0.989151	1.19973	1.45522	1.51222	0.896629	0.704925	0.760586	1.06187	1.06524	0.647852	0.402662	0.708574	0.887904	-0.171524
1277	3-Oxostearic acid	2.66	level2			299.257	126.6	POS		16694-29-4		Lipids and lipid-like molecules	Fatty Acyls	Fatty acids and conjugates	C18H34O3	2.39795	1.1473	1.11768	0.18165	0.434494	0.240857	0.91999	0.778919	1.03343	0.344608	0.0991563	0.952816	2.09382	0.883791	0.0895606	0.936694	0.977722	0.960654	-0.0579117
1278	Leucyl-Hydroxyproline	2.66	level2			245.15	117.4	POS	HMDB0028930			Organic acids and derivatives	Carboxylic acids and derivatives	Amino acids, peptides, and analogues	C11H20N2O4	0.439267	1.75176	0.312162	1.78026	0.616119	0.402745	0.883718	0.193395	0.19169	0.24935	0.119869	0.390175	0.309903	0.242397	1.77464	0.0720088	0.46439	0.274292	-1.86621
1279	Barbital	2.66	level2			185.092	116.4	POS		57-44-3		Organoheterocyclic compounds	Diazines	Pyrimidines and pyrimidine derivatives	C8H12N2O3	1.02823	1.2154	1.11107	1.07633	1.12397	0.968566	1.08726	1.17475	1.13363	1.35449	0.677502	0.790298	1.1931	1.05396	0.25893	0.776629	0.908984	0.969373	-0.0448759
1280	(1S,3R)-1-Aminocyclopentane-1,3-dicarboxylic acid	2.66	level2			172.061	108.8	NEG		111900-32-4		Organic acids and derivatives	Carboxylic acids and derivatives	Amino acids, peptides, and analogues	C7H11NO4	0.688939	0.252558	0.525281	0.480478	1.00795	0.716968	0.61203	1.53932	1.47061	0.516875	2.19411	1.721	0.589015	1.33849	1.53365	0.0305867	0.403995	2.18697	1.12893
1281	Anhydrocinnzeylanol	2.66	level2			367.21	91.5	POS	HMDB0036863	65230-04-8		Lipids and lipid-like molecules	Prenol lipids	Terpene lactones	C20H30O6	0.894689	0.907242	0.998488	0.957246	0.84994	1.08095	0.948092	1.07372	0.972433	0.801963	1.22585	1.28477	0.999121	1.05964	0.916926	0.191915	0.558955	1.11766	0.160478
1282	3,4-Dihydro-2,2,5,7,8-pentamethyl-2H-1-benzopyran-6-ol	2.66	level2			221.153	60.8	POS								0.592231	1.1291	1.07749	1.36391	0.32667	1.54582	1.00587	1.38837	0.87613	2.23723	1.03221	0.818624	1.0559	1.23474	0.808189	0.444125	0.733609	1.22754	0.295768
1283	(6-(Furan-2-yl)pyridin-3-yl)methanamine	2.66	level2			175.086	56.7	POS		441055-75-0		Organic nitrogen compounds	Organonitrogen compounds	Amines	C10H10N2O	0.75004	0.830405	0.712647	0.766448	1.1272	1.78944	0.99603	1.00099	0.896696	0.923563	0.972444	1.06423	1.00996	0.97798	0.216702	0.920285	0.97111	0.981879	-0.0263835
1284	Propachlor ESA	2.66	level2			256.064	44.7	NEG		123732-85-4		Benzenoids	Benzene and substituted derivatives	Anilides	C11H15NO4S	0.83352	0.402994	0.447345	1.53851	1.41505	0.746495	0.897319	1.64914	1.45198	0.449327	1.63719	1.46785	0.719638	1.22919	0.873706	0.27433	0.622513	1.36984	0.454012
1285	2-Amino-3-(dimethylamino)propionic acid	2.66	level2			133.097	39.1	POS		4746-36-5		Organic acids and derivatives	Carboxylic acids and derivatives	Amino acids, peptides, and analogues	C5H12N2O2	1.47526	1.47411	1.10323	1.14626	1.28001	1.08051	1.2599	0.858613	0.871044	1.10223	1.23069	0.738062	0.981188	0.963638	1.81556	0.0171798	0.360824	0.764855	-0.386742
1286	Diethyl 2,4-dimethylpyrrole-3,5-dicarboxylate	2.66	level2			238.108	32.3	NEG		2436-79-5		Organoheterocyclic compounds	Pyrroles	Pyrrole carboxylic acids and derivatives	C12H17NO4	1.06572	0.4415	0.522785	1.05395	1.29644	0.695618	0.846002	1.47214	1.30659	0.469991	1.53404	1.31252	0.693074	1.13139	0.832152	0.238728	0.596807	1.33734	0.419366
1287	Spiro[benzofuran-2(3H),1'(2'H)-naphthalene]-7-carboxaldehyde, 7'-(acetyloxy)-3',4',4'a,5',6',7',8',8'a-octahydro-4,6'-dihydroxy-6-(hydroxymethyl)-2',5',5',8'a-tetramethyl-	2.66	level2			445.226	31.7	NEG		1797848-35-1		Organoheterocyclic compounds	Benzofurans		C25H34O7	0.748513	0.342003	0.481382	1.81974	0.979837	0.74216	0.852272	1.55844	1.35246	0.68992	1.77903	2.08139	0.534118	1.33256	1.14455	0.174288	0.545263	1.56354	0.644815
1288	2-Amino-1-(4-aminophenyl)-1H-pyrrolo[2,3-b]quinoxaline-3-carbonitrile	2.66	level2			301.118	29.6	POS		301358-46-3		Organoheterocyclic compounds	Pyrroles	Substituted pyrroles	C17H12N6	1.39596	1.49765	1.19332	0.985119	1.13773	1.16101	1.22847	0.828061	0.91592	1.16922	0.791752	0.977514	0.899585	0.930343	1.88928	0.00983884	0.300796	0.757321	-0.401023
1289	1H-Indole-3-methanamine, 5-(2-amino-5-pyrimidinyl)-N,N-diethyl-1-octyl-	2.66	level2			408.31	26.6	POS		1443253-20-0		Organoheterocyclic compounds	Diazines	Pyrimidines and pyrimidine derivatives	C25H37N5	0.868787	0.368847	0.437452	1.06227	1.01171	1.85158	0.933442	0.927426	1.80578	0.765916	1.31165	1.54751	1.14838	1.25111	1.03627	0.266376	0.616938	1.34032	0.422574
1290	(3beta,5alpha,9alpha,22E,24R)-5,9-Epidioxy-3-hydroxyergosta-7,22-dien-6-one	2.66	level2			443.316	24	POS	HMDB0032666	211486-16-7		Lipids and lipid-like molecules	Prenol lipids	Sesquiterpenoids	C28H42O4	0.883777	0.903817	0.917301	1.01997	0.659046	0.832805	0.869453	0.992972	2.37959	1.50644	1.17547	2.15392	1.6652	1.6456	1.9823	0.0160632	0.353125	1.89268	0.920433
1291	(5.Xi.,9.Xi.,18.Xi.)-3-Oxolup-20(29)-ene-27,28-dioic acid	2.66	level2			483.314	14.1	NEG				Lipids and lipid-like molecules	Prenol lipids	Triterpenoids	C30H44O5	0.791688	0.257186	0.453377	1.4711	0.796471	0.574986	0.724134	1.39296	1.28754	0.542732	1.7457	2.84483	0.827858	1.44027	1.3778	0.0831723	0.473465	1.98896	0.992011
1292	Maltotetraose	2.66	level2			665.213	278.6	NEG	HMDB0001296	34612-38-9	C02013	Organic oxygen compounds	Organooxygen compounds	Carbohydrates and carbohydrate conjugates	C24H42O21	0.620038	0.315826	0.605334	1.12041	1.17994	0.495051	0.722765	0.549707	0.755602	0.419041	0.585451	1.19601	0.897361	0.733862	0.138071	0.952846	0.984538	1.01535	0.0219809
1293	LPE(O-18:2)	2.66	level2			464.313	114.8	POS				Lipids and lipid-like molecules	Glycerophospholipids	Glycerophosphoethanolamines	C23H46NO6P	2.29411	0.470901	0.8338	0.26551	2.51225	0.32833	1.11748	0.188954	0.421531	0.435437	0.223624	0.375264	1.36877	0.502263	1.15627	0.203416	0.569407	0.449459	-1.15374
1294	Cholic acid/Muricholic acid, asparagine-conjugated	2.66	level2			521.325	36.5	NEG				Lipids and lipid-like molecules	Steroids and steroid derivatives	Bile acids, alcohols and derivatives	C28H46N2O7	1.5238	0.32605	0.512666	0.650522	2.07659	0.175562	0.877532	0.39663	0.336446	0.524012	0.373749	3.10662	3.18024	1.31962	0.130745	0.514499	0.773821	1.50378	0.588597
1295	(.+/-.)-Nuarimol	2.65	level2			315.068	306	POS		63284-71-9		Benzenoids	Benzene and substituted derivatives	Diphenylmethanes	C17H12ClFN2O	0.992221	0.925997	0.907296	0.483308	0.81862	1.11263	0.873345	1.00378	1.03096	0.842613	0.864663	0.873652	0.454782	0.845074	0.0595166	0.820869	0.92886	0.967629	-0.0474735
1296	2-[(1,2-Dimethyl-4-nitro-1H-imidazol-5-yl)amino]ethanol	2.65	level2			201.098	235.5	POS		21677-65-6		Organoheterocyclic compounds	Azoles	Imidazoles	C7H12N4O3	1.41658	1.27143	1.09044	1.19434	0.954467	1.16461	1.18198	0.639421	1.08767	0.822544	0.745011	0.84707	0.874309	0.836004	2.01112	0.00294425	0.181054	0.707292	-0.499622
1298	2-Hydroxy-1,3-dimethyl-9H-thioxanthen-9-one	2.65	level2			255.047	225.3	NEG		213969-43-8		Organoheterocyclic compounds	Thiochromenes		C15H12O2S	0.915247	0.325716	0.448725	1.35374	0.752926	0.764709	0.760178	1.30383	1.27255	0.608528	1.4689	1.48475	0.545353	1.11398	1.11314	0.152484	0.528634	1.46543	0.551321
1299	1-(2,4-Dimethylphenyl)-4-(3-methyl-1-piperidinyl)-1H-pyrazolo[3,4-d]pyrimidine	2.65	level2			322.201	224.2	POS		393845-24-4		Organoheterocyclic compounds	Azoles	Pyrazoles	C19H23N5	1.17743	1.32618	0.941537	1.01471	1	1.02089	1.08012	1.11561	1.2682	1.36072	1.00369	0.980446	1.16787	1.14942	0.688312	0.43048	0.726005	1.06416	0.0897133
1300	Leonurine	2.65	level2			312.154	215.7	POS	HMDB0254014		C16985	Alkaloids			C14H21N3O5	2.38416	1.71871	1.65825	1.47979	1.23542	1.15312	1.60491	0.659407	1.54269	1.74528	0.500012	0.981403	1.44438	1.14553	1.26225	0.125578	0.506298	0.713766	-0.486477
1301	Dihydrotanshinone	2.65	level2			279.1	211.6	POS		87205-99-0		Polyketides	Naphthalenes	Abietane diterpenoids	C18H14O3	1.09015	1.65498	0.99614	0.98455	1.19307	1.1711	1.18166	1.44705	1.68632	1.241	1.13439	0.985672	1.18927	1.28062	0.742685	0.505735	0.769041	1.08374	0.116017
1302	3-Cyclopropyl-1-methyl-1H-pyrazol-5-amine	2.65	level2			138.102	207.5	POS		118430-74-3		Organoheterocyclic compounds	Azoles	Pyrazoles	C7H11N3	1.23675	1.23541	0.944181	1.07693	1.09998	1.05618	1.10824	0.951909	1.00627	0.922268	0.864714	0.84057	0.869528	0.909211	1.93156	0.00358494	0.197726	0.820411	-0.285581
1303	2,2',2'',2'''-(1,2-Phenylenebis(azanetriyl))tetraethanol	2.65	level2			285.18	198.7	POS		22745-71-7		Organic nitrogen compounds	Organonitrogen compounds	Amines	C14H24N2O4	1.23715	2.12699	0.988235	0.952437	1.20603	0.966451	1.24622	1.78185	1.6936	1.30087	0.938341	1.0186	1.15347	1.31445	0.4726	0.775421	0.908408	1.05476	0.0769109
1304	Aurantiamine	2.65	level2			301.165	192.8	NEG		143085-86-3		Organic acids and derivatives	Carboxylic acids and derivatives	Amino acids, peptides, and analogues	C16H22N4O2	1.27486	0.571976	0.530713	1.78456	1.41048	0.833231	1.06764	1.70392	2.04509	1.00398	1.64863	2.22724	1.12049	1.62489	1.37557	0.0797256	0.471138	1.52195	0.605922
1305	Mupirocin	2.65	level2			499.288	174.6	NEG	HMDB0014554	12650-69-0	C11758	Polyketides	Linear polyketides	Open-chain polyketides	C26H44O9	0.470925	0.133311	0.169514	0.753933	0.95022	0.514581	0.498747	1.94111	2.35267	0.986068	1.22906	2.20385	0.759838	1.57876	1.93341	0.00527043	0.234478	3.16546	1.66242
1306	Val-Gly-Val	2.65	level2			272.161	154	NEG		114148-87-7		Organic acids and derivatives	Carboxylic acids and derivatives	Amino acids, peptides, and analogues	C12H23N3O4	0.650322	0.343889	0.0945124	0.325942	0.996738	0.378504	0.464984	1.80122	1.99294	1.44585	1.62008	1.31926	1.15449	1.55564	2.0296	0.000126391	0.0872747	3.34557	1.74225
1307	2-Deoxysepiapterin	2.65	level2			222.097	144.6	POS								1.02588	0.877906	1.26701	0.860893	1.03008	1.27813	1.05665	0.98677	0.747449	1.25118	0.810063	1.15802	1.38928	1.05713	0.208445	0.997071	0.999183	1.00045	0.000653373
1308	Neferine	2.65	level2			625.324	131.7	POS	HMDB0034104	2292-16-2		Organoheterocyclic compounds	Isoquinolines and derivatives	Benzylisoquinolines	C38H44N2O6	0.334455	1.56163	1.12499	1.55462	0.545722	2.04008	1.19358	0.804167	0.174598	0.390881	0.874752	0.329122	1.14983	0.620558	1.17918	0.0931367	0.4816	0.519911	-0.943664
1309	2-(4-Methyl-1-piperazinyl)-5,6,7,8-tetrahydro-4-quinazolinol	2.65	level2			247.155	124.6	NEG		33017-94-6		Organoheterocyclic compounds	Diazinanes	Piperazines	C13H20N4O	1.65687	0.513932	0.362081	1.83711	0.792634	0.730779	0.982234	0.881005	1.41937	0.623535	1.71316	1.54333	0.696237	1.14611	0.558034	0.614927	0.829537	1.16684	0.222604
1310	Cys-Gln	2.65	level2			248.071	119.2	NEG		629653-15-2					C8H15N3O4S	1.24339	0.327022	0.46508	1.39809	0.936238	0.788061	0.859647	1.21437	1.27083	0.762627	1.50496	1.37301	0.707078	1.13881	1.00713	0.229516	0.58928	1.32474	0.405714
1311	Tri(butoxyethyl)phosphate	2.65	level2			399.252	111.2	POS								0.707563	0.665021	0.556499	0.865461	0.727474	0.52418	0.674366	1.23503	1.51858	1.30059	1.37333	1.17842	0.986203	1.26536	2.34125	6.06332e-05	0.0720861	1.87637	0.907941
1312	2-[(2R,3S,7R,8R,8aS)-2,3,4'-Trihydroxy-4,4,7,8a-tetramethyl-6'-oxospiro[2,3,4a,5,6,7-hexahydro-1H-naphthalene-8,2'-3,8-dihydrofuro[2,3-e]isoindole]-7'-yl]-3-methylpentanoic acid	2.65	level2			514.283	110.3	NEG				Organic acids and derivatives	Carboxylic acids and derivatives	Amino acids, peptides, and analogues	C29H41NO7	0.737324	0.319001	0.53103	0.631913	0.687644	0.478787	0.564283	0.674414	0.827351	0.83521	1.45374	0.858125	0.579056	0.871315	1.4694	0.052577	0.442009	1.54411	0.626775
1313	(22E)-(24S)-1alpha,24-dihydroxy-26,27-cyclo-22,23-didehydrovitamin_D3_/_(22E)-(24S)-1alpha,24-dihydroxy-26,27-cyclo-22,23-didehydrocholecalciferol_/_Calcipotriol	2.65	level2			413.305	101.4	POS								0.39752	0.926172	0.618	0.371912	1.64006	0.715864	0.778254	1.09387	0.879609	2.35325	0.962739	0.420075	0.497017	1.03443	0.717667	0.473131	0.750328	1.32916	0.410519
1315	Nb-Palmitoyltryptamine	2.65	level2			399.337	96.6	POS	HMDB0040815	21469-15-8		Organoheterocyclic compounds	Indoles and derivatives	Indoles	C26H42N2O	0.825609	1.33954	1.05423	1.05658	0.947284	0.726224	0.991578	1.53424	1.50673	1.16537	0.773849	0.715603	1.06577	1.12693	0.751347	0.436982	0.729541	1.1365	0.184596
1316	3-(4-Hexyloxyphenyl)succinamic acid	2.65	level2			292.155	81.2	NEG		331430-38-7		Phenylpropanoids and polyketides	Phenylpropanoic acids		C16H23NO4	0.77955	0.383197	0.472695	1.37432	0.816002	0.729999	0.759294	1.27807	1.21018	0.444575	1.83308	2.00605	0.797776	1.26162	1.1549	0.104373	0.490562	1.66157	0.732548
1317	Carbamic acid, (6-propoxy-2-benzothiazolyl)-, methyl ester	2.65	level2			267.079	71.5	POS		61570-90-9		Organoheterocyclic compounds	Benzothiazoles		C12H14N2O3S	0.830202	0.825371	0.942736	1.14941	0.935075	0.95656	0.939892	1.02984	0.993278	1.12714	0.826165	0.85988	1.1478	0.997352	0.720827	0.447028	0.735495	1.06113	0.085607
1318	9(10)-Epoxy-12Z-octadecenoic acid	2.65	level2			297.242	64.9	POS		61949-82-4		Lipids and lipid-like molecules	Fatty Acyls	Fatty acids and conjugates	C18H32O3	0.699096	1.00656	0.638372	0.656586	0.752946	0.722064	0.745937	0.699443	1.05711	0.82048	0.579626	1.23597	1.23624	0.938144	0.96671	0.160129	0.535598	1.25767	0.330755
1319	Rhapontigenin	2.65	level2			257.082	60.1	NEG	HMDB0031842	500-65-2		Phenylpropanoids and polyketides	Stilbenes		C15H14O4	1.26906	0.690801	0.665979	1.51394	1.11766	0.84972	1.01786	1.78746	1.57511	0.905914	1.68436	1.99176	0.849806	1.46573	1.28724	0.090201	0.480697	1.44002	0.526084
1320	Moxisylyte	2.65	level2			280.191	48.6	POS		54-32-0		Lipids and lipid-like molecules	Prenol lipids	Monoterpenoids	C16H25NO3	0.964674	1.59414	1.23217	1.35479	0.546777	0.681028	1.06226	0.695382	1.07333	0.768446	0.961851	1.55485	1.56653	1.1034	0.0971337	0.859368	0.945915	1.03872	0.0548131
1321	1,2-Dipalmitoleoyl-sn-glycero-3-phosphoethanolamine	2.65	level2			688.491	44.8	POS		61599-23-3		Lipids and lipid-like molecules	Glycerophospholipids	Glycerophosphoethanolamines	C37H70NO8P	1.19663	2.81818	2.13034	0.297137	0.371648	0.720836	1.25579	0.791809	0.245321	0.71775	0.757946	1.07414	1.57961	0.861096	0.506395	0.404643	0.710075	0.685698	-0.544354
1322	2-Amino-5-phenylpentanoic acid	2.65	level2			194.117	40.4	POS		34993-02-7		Benzenoids	Benzene and substituted derivatives	Phenylbutylamines	C11H15NO2	1.26731	1.23968	1.10338	1.06699	1.03259	1.21097	1.15349	0.697895	0.884469	0.688586	1.019	0.884765	1.10981	0.880755	1.99308	0.00649749	0.257017	0.763559	-0.389188
1323	2-(3,4-Dihydroxy-2,2-dimethyl-3,4-dihydrochromen-6-yl)-7-hydroxy-8-(3-methylbut-2-enyl)-2,3-dihydrochromen-4-one	2.65	level2			423.184	39	NEG		1471986-22-7		Phenylpropanoids and polyketides	Flavonoids	Flavans	C25H28O6	1.29603	0.286017	0.308902	1.18361	0.815446	1.00174	0.81529	0.944293	1.13114	0.855139	0.456689	1.37027	0.904516	0.943673	0.632289	0.565752	0.800929	1.15747	0.210974
1324	7',8'-Dihydro-8'-hydroxycitraniaxanthin	2.65	level2			489.335	37.8	POS	HMDB0036884	15446-86-3		Lipids and lipid-like molecules	Prenol lipids	Triterpenoids	C33H44O3	0.603957	4.30156	1.15061	0.550401	0.573089	0.112768	1.2154	2.07244	2.38163	5.58251	0.243609	0.14584	0.0751509	1.7502	0.150201	0.630297	0.838359	1.44002	0.52609
1325	7-Hydroxy-3-phenoxy-2-(trifluoromethyl)-4H-chromen-4-one	2.65	level2			321.04	27.7	NEG		137460-59-4		Organoheterocyclic compounds	Benzopyrans	1-benzopyrans	C16H9F3O4	1.88377	0.244851	1.33892	2.33826	1.35913	0.23688	1.23363	0.277008	0.495435	0.17492	0.814219	1.51083	1.42608	0.783081	0.724444	0.308661	0.645191	0.634775	-0.655682
1326	delta-Tocotrienol	2.65	level2			397.311	26	POS								0.8748	0.726457	1.07584	1.01152	0.77718	0.913467	0.896544	1.03143	1.2693	1.26153	1.80548	1.03309	0.76686	1.19462	1.39859	0.081082	0.471681	1.33247	0.4141
1327	1-Methyl-4-(4-piperidinyl)piperazine	2.64	level2			184.181	324	POS		53617-36-0		Organoheterocyclic compounds	Diazinanes	Piperazines	C10H21N3	0.371113	1.27313	0.563004	1.01127	1.10122	0.693656	0.835567	0.331009	1.32083	0.863212	0.667782	1.24035	0.900771	0.887324	0.174869	0.80678	0.922352	1.06194	0.0867064
1328	CYCLOPENTANONE	2.64	level2			102.091	301.4	POS	HMDB0031407	120-92-3	C00557	Organic oxygen compounds	Organooxygen compounds	Carbonyl compounds	C5H8O	0.967764	1.04353	0.953446	0.931517	0.643308	1.05209	0.931943	0.870592	0.921391	1.0623	0.845402	0.873435	0.915102	0.914703	0.0866011	0.807356	0.922352	0.981501	-0.0269385
1329	Leucyl-Serine	2.64	level2			219.134	257.6	POS	HMDB0028938			Organic acids and derivatives	Carboxylic acids and derivatives	Amino acids, peptides, and analogues	C9H18N2O4	0.986678	1.11791	0.977127	0.983587	1.05031	0.945233	1.01014	0.988542	1.03997	1.10617	0.796886	0.838811	1.37309	1.02391	0.0298183	0.881742	0.955019	1.01363	0.019533
1330	His-His	2.64	level2			291.12	249.2	NEG		306-14-9		Organic acids and derivatives	Carboxylic acids and derivatives	Amino acids, peptides, and analogues	C12H16N6O3	0.92604	0.56956	0.520139	1.31278	1.20565	0.637495	0.861943	1.40934	1.15244	1.05484	0.779013	1.83536	1.03805	1.21151	1.31587	0.1178	0.499258	1.40555	0.491139
1331	1-Piperidinepropanenitrile, 4-methyl-3-(methyl-7H-pyrrolo[2,3-d]pyrimidin-4-ylamino)-.beta.-oxo-, (3R,4R)-	2.64	level2			313.175	233.6	POS		477600-75-2		Organoheterocyclic compounds	Piperidines	N-acylpiperidines	C16H20N6O	1.14619	1.37051	0.996465	0.873949	1.29474	1.07156	1.12557	0.949572	1.16254	1.23141	0.777323	0.888246	1.31725	1.05439	0.537538	0.551106	0.793202	0.936762	-0.0942451
[truncated: 20,133 more rows]

## Sheet: G_vs_H
id	MS2 name	MS2 score	level	MS1 name	MS1 ppm	mzmed	rtmed	type	HMDB	CAS	KEGG COMPOUND ID	Super.Class	Class	Sub.Class	Formula	G_1	G_2	G_3	G_4	G_5	G_6	MEAN G	H_1	H_2	H_3	H_4	H_5	H_6	MEAN H	VIP	P-VALUE	Q-VALUE	FOLD CHANGE	LOG_FOLDCHANGE
[truncated: 21,400 more rows]
